# Supplementary material for: Transcriptomics and Metabolomics Analysis of the Ovaries of High and Low Egg Production Chickens
Source: Animals (Basel). 2022 Aug 9;12(16):2010. doi: 10.3390/ani12162010 (PMC9404446; doi:10.3390/ani12162010)
Supplement: Supplementary file 1 [file animals-12-02010-s001.zip]

Archive with 6 entries (6 files):
- animals-1800875-Supplementary Table S1.xlsx
- animals-1800875-Supplementary Table S2.xlsx
- animals-1800875-Supplementary Table S3 .xlsx
- animals-1800875-Supplementary Table S4.xlsx
- animals-1800875-Supplementary Table S5.xlsx
- animals-1800875-Supplementary Table S6.xlsx
