# Supplementary material for: Transcriptomics and Metabolomics Analysis of the Ovaries of High and Low Egg Production Chickens
Source: Animals (Basel). 2022 Aug 9;12(16):2010. doi: 10.3390/ani12162010 (PMC9404446; doi:10.3390/ani12162010)
Supplement: Supplementary file 1 [file animals-12-02010-s001.zip › animals-1800875-Supplementary Table S1.xlsx]

## Sheet: neg
Significantly differential metabolites in negative model
ID	Name_des	Formula	Molecular Weight	RT [min]	ChemSpider_Results	mzCloud_Results	neg_WL204d_1	neg_WL204d_2	neg_WL204d_3	neg_WL204d_4	neg_WL204d_5	neg_WL204d_6	neg_WL204d_7	neg_WL204d_8	neg_NH204d_1	neg_NH204d_2	neg_NH204d_3	neg_NH204d_4	neg_NH204d_5	neg_NH204d_6	neg_NH204d_7	neg_NH204d_8	FC	log2FC	Pvalue	ROC	VIP	Up.Down
Com_2277_neg	3796	C12 H18 O3	210.126	11.925	Full match	No results	7787.52	6271.37	6291.44	7017.88	3409.94	6137.65	5637.85	8838.14	17199.4	66917.6	24770.9	31981.5	45136.8	30434.2	52511.3	25159.3	0.174736	-2.51675	1.1856e-06	1	4.35012	down
Com_3219_neg	Triphenylcarbethoxymethylenephosphorane	C33 H58 N O9 P	643.387	14.669	Full match	No results	9168.76	7646.47	8296.73	8483.36	9166.64	7280.65	6715.97	7082.16	33576.4	22913.5	25694.2	30208.9	20497.3	24064.2	34981	14306.2	0.309543	-1.69179	2.34068e-06	1	2.94181	down
Com_2006_neg	norhaman	C11 H8 N2	168.069	11.421	Full match	No results	73649.7	76399.6	33200.6	17547.6	93080.8	86036.6	18679.6	60469.7	3962.77	8542.57	7219.75	4430.02	4890.13	5978.75	7403.71	2648.36	10.1842	3.34826	6.57194e-06	1	5.71282	up
Com_243_neg	1-arachidonoyl-sn-glycero-3-phosphocholine	C28 H50 N O7 P	543.333	14.478	Full match	Invalid mass	4.05407e+06	3.07465e+06	2.61955e+06	2.84284e+06	3.70781e+06	3.06763e+06	3.04217e+06	4.89155e+06	1.95646e+06	1.97211e+06	1.51765e+06	2.40035e+06	1.53798e+06	1.7235e+06	1.96712e+06	1.80894e+06	1.83419	0.875142	1.92049e-05	1	1.54262	up
Com_2545_neg	DiisopropylSulfate	C6 H14 O4 S	182.061	9.081	Full match	No results	12342.8	9580.9	15968.1	61861.5	21472.7	11818.9	78703.8	26786.9	2124.15	2735.33	2047.38	2299.66	1877.47	3049.15	3005.63	1733.77	12.6393	3.65985	4.40769e-05	1	5.90186	up
Com_167_neg	3-oxopalmitic acid	C16 H30 O3	270.22	13.973	Full match	No results	3.92563e+06	3.93376e+06	4.05075e+06	2.78115e+06	4.26639e+06	3.21711e+06	2.52456e+06	3.37063e+06	6.64498e+06	5.8372e+06	6.55497e+06	6.61957e+06	8.44824e+06	3.82193e+06	6.29244e+06	8.09519e+06	0.536562	-0.898184	7.45031e-05	0.9375	1.60695	down
Com_174_neg	(1S,2S)-2-Isopropenyl-4-isopropyl-1-methyl-1-vinylcyclohexane	C15 H26	206.204	14.113	Full match	Invalid mass	3.32947e+06	3.26651e+06	3.35584e+06	2.15273e+06	3.81203e+06	2.67812e+06	2.04312e+06	2.36046e+06	5.54376e+06	5.17986e+06	5.91068e+06	5.86401e+06	7.84826e+06	3.29355e+06	5.23958e+06	7.55946e+06	0.495235	-1.01382	7.63763e-05	0.953125	1.829	down
Com_3664_neg	(8alpha,9R)-Cinchonan-6',9-diol	C19 H22 N2 O2	310.168	14.091	Full match	No results	4468.24	4754.43	3943.27	1917.06	2929.1	3325.37	2842.17	3062.43	4725.95	10991.3	8455.67	6243.14	7144.01	5979.05	5979.74	8524.4	0.46934	-1.09129	8.77296e-05	0.984375	1.99621	down
Com_74_neg	Pantothenic acid	C9 H17 N O5	219.111	2.006	Full match	Full match	2.69674e+07	3.10803e+07	2.14855e+07	2.05861e+07	2.66706e+07	2.00527e+07	2.09427e+07	1.70013e+07	8.49638e+06	8.69551e+06	4.9936e+06	1.02608e+07	1.61449e+07	1.36012e+07	1.05995e+07	1.04485e+07	2.21992	1.15051	0.000110084	1	2.14529	up
Com_515_neg	Kinoprene	C18 H28 O2	276.209	14.05	Full match	Invalid mass	253476	210962	354248	157105	420883	277117	162377	170895	660271	371424	1.40103e+06	463731	1.13297e+06	540217	610290	595233	0.347534	-1.52477	0.000199521	0.984375	2.65721	down
Com_410_neg	Elacytarabine	C27 H45 N3 O6	507.333	14.834	Full match	Invalid mass	2.554e+06	1.61715e+06	1.49927e+06	940900	1.16491e+06	1.25589e+06	1.98806e+06	1.67267e+06	793121	1.03529e+06	815235	892713	524023	1.25438e+06	644542	601159	1.93475	0.952147	0.000711964	0.953125	1.68702	up
Com_1104_neg	Sertraline	C17 H17 Cl2 N	305.075	1.149	Full match	No results	559681	244941	463830	22761.6	101275	114093	350049	110403	16987.5	31660.6	20331.2	37436	36554.4	20733.4	20008.6	23675.9	9.48482	3.24562	0.00106952	0.9375	4.92605	up
Com_2221_neg	Adenylthiomethylpentose	C11 H15 N5 O3 S	297.09	7.999	Full match	Not the top hit	11227.8	21193.1	36686.7	34148.7	15072.9	17205.4	34424.7	24458.2	41073.5	49610.3	31180.8	52734.6	67889.2	44797.5	44282.1	72752	0.48085	-1.05634	0.00109482	0.953125	2.00733	down
Com_2621_neg	Etibendazole	C18 H16 F N3 O4	357.111	8.003	Full match	Invalid mass	8237.77	13849	25069.7	23175.2	9264.89	11027	22666	15744.9	26870.9	33419.3	20415.5	36809.8	44410.5	28631.8	29056.6	48492.2	0.481281	-1.05505	0.00112874	0.953125	2.00525	down
Com_123_neg	all-cis-4,7,10,13,16-Docosapentaenoic acid	C22 H34 O2	330.256	14.752	Partial match	Full match	7.24602e+06	6.83834e+06	9.3644e+06	1.94922e+07	7.79159e+06	1.12663e+07	1.08877e+07	9.05437e+06	3.53415e+06	4.74097e+06	2.65213e+06	2.73278e+06	3.88282e+06	691083	1.78965e+06	6.99778e+06	3.03245	1.60048	0.00115205	0.984375	3.1666	up
Com_2336_neg	hydroxyprogesterone caproate	C27 H40 O4	428.293	13.312	Full match	No results	17470.1	19908	27717.2	83296.2	18722.2	33951.9	44524.4	47548.1	7247.98	8472.16	14308.5	18049.6	11040.2	11458.3	22100	11251.6	2.82058	1.49599	0.00134836	0.9375	2.55147	up
Com_2474_neg	2,6-di-tert-butylhydroquinone	C14 H22 O2	222.162	13.071	Full match	No results	34764.1	38030	33382	21389.5	19768.1	26661	19274.7	23119.4	46922	35028.4	44561.7	50062.9	36069.5	46771	74327.9	32451.4	0.590912	-0.758985	0.00144176	0.921875	1.35326	down
Com_2125_neg	(10Z)-1,1,1-Trifluoro-19-hydroxy-10-nonadecen-3-one	C19 H33 F3 O2	350.244	14.723	Full match	No results	75663.6	78639	89547	79611.8	46298.2	90208.8	95240.1	55683.9	104973	131495	94269.4	129629	100005	148876	137929	95392.8	0.648114	-0.62568	0.0014887	0.984375	1.14318	down
Com_1253_neg	Stizolobic acid	C9 H9 N O6	227.043	1.156	Full match	No results	426213	196701	385095	36829.5	83307.5	109679	250327	78720.5	22053.6	54739.8	33347.9	44312.3	39140.5	34164.8	25431	31708.9	5.49975	2.45937	0.00158569	0.953125	3.73967	up
Com_1241_neg	4-Formyl-2-methoxyphenyl hydrogen sulfate	C8 H8 O6 S	232.004	7.927	Full match	Invalid mass	25163.9	9089.69	14490.3	39238.6	60655.4	13261.2	82749	75993.1	54374	291102	48200.2	143238	126098	271147	170944	150730	0.255322	-1.96961	0.00180108	0.90625	3.82866	down
Com_1298_neg	epicainide	C21 H26 N2 O2	338.199	14.621	Full match	No results	189009	146770	185879	138900	144042	181234	167008	76422.2	228735	244853	166649	259672	250221	285179	308697	219739	0.62598	-0.675812	0.00199622	0.9375	1.25118	down
Com_3113_neg	Octadec-1-ene	C18 H36	252.282	14.113	Full match	No results	8277.25	7897.59	9154.68	4355.96	10037.8	5533.63	4212.38	6019.88	11680.5	10655.6	12512.7	11916.7	19424.5	7351.11	10196.5	19478.2	0.537603	-0.895387	0.0021083	0.9375	1.64615	down
Com_1235_neg	1-Oleoyl-sn-glycerol 3-phosphate	C21 H41 O7 P	436.259	14.441	Full match	No results	239879	181232	259349	318730	232991	228574	240846	232546	183430	129885	132382	193923	130970	55532	104865	152306	1.78543	0.836274	0.00217595	0.96875	1.61098	up
Com_2886_neg	avadharidine	C36 H51 N3 O10	685.36	14.492	Full match	No results	42093.8	38180.2	33416.8	35897.6	30605.2	39794.9	37320.5	30543.4	22212.9	30992.3	15102.1	26141.6	19298.3	24256.1	33633.1	16425	1.53063	0.614124	0.00228388	0.921875	1.20171	up
Com_592_neg	L-Glutathione oxidized	C20 H32 N6 O12 S2	612.153	1.312	Full match	Full match	1.30735e+06	1.39078e+06	681278	1.12301e+06	821022	1.08256e+06	671207	1.01619e+06	654600	495123	274508	775261	439449	494836	641606	787016	1.77394	0.826954	0.00242063	0.9375	1.51914	up
Com_792_neg	(9Z,12Z)-6,8-Dihydroxy-9,12-octadecadienoic acid	C18 H32 O4	312.23	12.757	Partial match	Full match	456594	455461	562434	653518	406785	803617	745691	548311	380556	338769	183291	609770	419353	245246	252212	218138	1.74984	0.807223	0.00335714	0.90625	1.56083	up
Com_1482_neg	S-[(2E,6E)-farnesyl]-L-cysteine	C18 H31 N O2 S	325.208	13.941	Full match	No results	37307	18865.7	28595.7	60511.1	38789.5	25807.7	16652.7	27665.7	72764.3	44094.8	35640.2	55791.7	85771.7	36549.3	92887.1	90649.5	0.4944	-1.01625	0.00362287	0.875	1.83429	down
Com_1242_neg	Bicine	C6 H13 N O4	163.084	1.341	Full match	No results	241194	209348	228359	263352	208851	338222	252164	296477	167992	147260	91664.2	225054	145681	244043	156394	163957	1.51855	0.602698	0.00376254	0.90625	1.1591	up
Com_1209_neg	2-Hydroxy-3-{[5-hydroxy-3-(4-hydroxyphenyl)-4-oxo-4H-chromen-7-yl]oxy}succinic acid	C19 H14 O10	402.058	1.174	Full match	Invalid mass	200231	437026	200063	100336	197662	163044	255606	176557	73141.8	190313	71084.6	65931	123575	163045	72949.4	85911.8	2.04566	1.03256	0.00384091	0.90625	1.84207	up
Com_987_neg	Arachidic acid	C20 H40 O2	312.303	15.821	Full match	Full match	413329	397550	430520	385197	223069	358239	361797	412002	391919	445266	29828.8	37749.9	23972.1	45510.5	48596.2	31400.4	2.82829	1.49993	0.00394984	0.8125	4.44995	up
Com_3603_neg	Helenalin	C15 H18 O4	262.12	8.777	Full match	No results	2956.87	2029.32	2032.48	1833.9	1378.15	2084.68	2563.61	2069.45	6022.6	20397.7	8478.02	14107.7	2923.53	14388.5	25631.5	1594.83	0.181181	-2.4645	0.00430155	0.875	3.60499	down
Com_59_neg	汐-Eleostearic acid	C18 H30 O2	278.225	14.328	Not the top hit	Full match	1.25238e+07	1.27585e+07	2.03688e+07	1.08519e+07	1.97619e+07	1.39736e+07	1.09319e+07	1.2423e+07	2.40287e+07	1.48189e+07	3.19393e+07	2.30913e+07	4.11482e+07	1.61389e+07	1.78214e+07	2.77233e+07	0.577467	-0.79219	0.00458685	0.90625	1.36916	down
Com_2542_neg	5-Hydroxydecanoic acid	C10 H20 O3	188.141	10.427	Full match	No results	29135.3	27841	26769.9	20813.4	20365.4	26290.6	23765.5	24666.3	49665.9	37455	30367.4	48771.9	37516	40685.3	58452.7	21089.7	0.616189	-0.698556	0.00483324	0.90625	1.15901	down
Com_2085_neg	Iloprost	C22 H32 O4	360.231	12.879	Full match	No results	44112.4	43468.1	44604.2	110772	34834.9	96164.9	64806.2	73206.3	20520.5	25808.9	14537.7	43485.9	16206.8	18816.7	79082	21285.8	2.13548	1.09456	0.00484786	0.875	2.29163	up
Com_424_neg	2639	C14 H24 O2	224.178	13.511	Full match	No results	780966	777534	949508	493655	846852	481592	434553	505622	1.04378e+06	1.00899e+06	886519	1.27224e+06	968479	698837	2.08554e+06	979390	0.589268	-0.763003	0.00507533	0.921875	1.33722	down
Com_3104_neg	(13Z,16Z)-docosadienoic acid	C22 H40 O2	336.303	15.473	Full match	No results	7654.26	14307.8	6380.53	9167.68	3295.79	8033.42	5545.57	6005.61	17066.4	30330.9	29702.1	8092.7	6824.75	13789	54459.9	25330.3	0.325388	-1.61977	0.00549466	0.890625	2.5558	down
Com_2553_neg	Tryptamine	C10 H12 N2	160.1	10.776	Full match	No results	85810.3	54142.3	4473.85	3504.39	20991.7	34662.4	7723.38	6709.04	2740.51	3498.7	2608.81	2909.11	2330.04	3782.95	3702.42	2254.51	9.15	3.19377	0.00603047	0.96875	4.22541	up
Com_3137_neg	2-Amino-1-methyl-6-phenylimidazo(4,5-b)pyridine	C13 H12 N4	224.105	8.127	Full match	No results	9960.74	7933.43	8444.2	8141.36	6755.9	8963.64	8422.14	6933.07	9296.25	37228.7	17984	19107.6	11612.7	28781.1	51939.3	9294.24	0.353882	-1.49866	0.00651128	0.96875	2.22428	down
Com_2547_neg	6-Decylubiquinol	C19 H32 O4	324.229	13.32	Full match	No results	1743.15	1616.31	2305.75	1348.33	2531.77	2014.14	1527.46	1671.12	3664.38	1971.19	2274.78	4238.85	6736.28	2875.65	1965.28	4595.73	0.521078	-0.94043	0.00728145	0.875	1.54313	down
Com_394_neg	lactide	C6 H8 O4	144.042	1.354	Full match	No results	2.39976e+06	2.22933e+06	1.71968e+06	1.58442e+06	1.99951e+06	1.27761e+06	1.84381e+06	3.10937e+06	1.83986e+06	1.55476e+06	959329	1.38503e+06	1.08562e+06	1.31798e+06	566838	1.22464e+06	1.62708	0.702284	0.00737903	0.90625	1.30232	up
Com_1625_neg	(1S,2R,5S)-2-Isopropyl-5-methylcyclohexyl 3-oxobutanoate	C14 H24 O3	240.173	12.82	Full match	Invalid mass	69235.3	48818.2	47404	43266.9	38122	53114.6	34949.2	47238.3	154884	76426	62983.5	95382.8	68808.6	63325.2	212128	53875.1	0.485075	-1.04372	0.00760931	0.9375	1.62212	down
Com_427_neg	Dihydrolipoic acid	C8 H16 O2 S2	208.059	1.372	Full match	Invalid mass	1.95947e+06	1.92907e+06	1.33449e+06	1.30423e+06	1.80093e+06	895595	1.49363e+06	2.79234e+06	1.35628e+06	1.288e+06	769193	1.01967e+06	854441	1.02339e+06	393270	1.00901e+06	1.7515	0.80859	0.00793552	0.890625	1.46668	up
Com_1465_neg	1,2-Dideoxy-3-C-methyl-1-(2,5,5,8a-tetramethyl-1,4,4a,5,6,7,8,8a-octahydro-1-naphthalenyl)pentitol	C20 H36 O3	324.267	14.663	Full match	No results	135779	160550	86378.5	126270	42582.5	105349	70580.9	56475.5	278278	145724	247116	299207	188652	57927.9	284480	228826	0.453104	-1.14209	0.00844788	0.890625	2.01684	down
Com_3178_neg	8-[(3,3-Dimethyl-2-oxiranyl)methyl]-7-methoxy-2H-chromen-2-one	C15 H16 O4	260.105	8.199	Full match	No results	7150.47	6667.89	9243.57	5172.33	4066.63	10169.7	15592.9	6644.99	19593.1	26540.7	19675.3	23349.4	7864.27	17594	49170.4	6259.45	0.380534	-1.3939	0.00853153	0.859375	2.2459	down
Com_1285_neg	Promegestone	C22 H30 O2	326.225	13.455	Full match	No results	2296.91	2668.84	3273.07	6920.48	7043.34	4971.93	2589.01	5680.72	11452.6	3190.53	4395.41	12521.7	13587.1	8103.15	14940	14747.9	0.427357	-1.22649	0.00861588	0.859375	2.09507	down
Com_1546_neg	Mitraphylline	C21 H24 N2 O4	368.174	10.219	Full match	Invalid mass	9774.77	10279.2	23319.9	31325.6	17994.8	7898.53	62094.1	15545.6	34913.5	145406	22739.2	100666	16632.5	60814	88989.1	55340.5	0.339167	-1.55993	0.00946695	0.84375	2.78008	down
Com_2098_neg	Pregnane-3,20-dione	C21 H32 O2	316.24	14.508	Full match	Partial match	27004.6	17602.6	19718.3	19529.3	50239.2	25025.5	25778.5	10451.6	75932.7	19581.3	48309.7	41471.5	78134.2	27648.8	39660.4	73334.3	0.483451	-1.04856	0.00964478	0.859375	1.87684	down
Com_2848_neg	2,3-Dimethoxy-5-methyl-6-(3-methyl-2-buten-1-yl)-1,4-benzenediol	C14 H20 O4	252.136	14.1	Full match	No results	9500.19	9751.87	11441.4	5808.85	8962.13	6822.52	8782.92	7411.71	12718.1	12032	11066.7	12573	17677.2	6925.54	12269.3	17555.1	0.666053	-0.586292	0.0097064	0.890625	1.03677	down
Com_2342_neg	Aceglutamide	C7 H12 N2 O4	188.08	1.373	Full match	No results	63806.6	53756.9	44687.4	82629.1	41071.3	31707.9	60936.1	34120.9	31487.6	34795.5	28979.3	36836.3	44826.8	34047.1	28914.3	23356.5	1.56781	0.648753	0.00980611	0.859375	1.07884	up
Com_219_neg	Miglitol	C8 H17 N O5	207.111	1.32	Full match	No results	4.59544e+06	5.73454e+06	3.56129e+06	4.79266e+06	3.97877e+06	4.66979e+06	7.76636e+06	7.87736e+06	3.45928e+06	4.00411e+06	3.71195e+06	4.40453e+06	771934	2.07395e+06	1.50608e+06	2.50113e+06	1.91576	0.937918	0.00987913	0.921875	1.90242	up
Com_2199_neg	KG7967000	C28 H44 O3	428.331	15.115	Full match	No results	118725	69262.6	67839	82524.3	74387.3	54615.1	69974.1	97961.2	51913.4	52905.9	72697.8	30501.6	43473	58912.3	15797.1	45399.1	1.7096	0.77366	0.00988892	0.921875	1.53118	up
Com_2650_neg	Pentoxifylline	C13 H18 N4 O3	278.139	14.348	Full match	No results	15635	13117.7	20654.5	3556.63	8361.97	10304.7	10653.2	6498.63	15205	12235.2	21499.9	24786.2	26481.2	18686.6	14084.1	38779.2	0.516905	-0.952028	0.0101269	0.875	1.87288	down
Com_834_neg	flonicamid	C9 H6 F3 N3 O	229.047	1.369	Full match	No results	959452	446557	493593	439388	353119	491433	351304	396368	384965	324560	232181	322401	408713	285632	193303	350721	1.57093	0.651619	0.010973	0.921875	1.09781	up
Com_2880_neg	6-O-[Bis(diisopropylamino)acetyl]hexonic acid	C20 H40 N2 O8	436.277	15.111	Full match	No results	59841.5	40757.2	39275.1	36341.8	28366.7	22441.6	25839.2	29080.3	18975.3	30622	24753.4	19117.2	25886	30756.9	13847.7	15539.7	1.57073	0.651437	0.0115439	0.828125	1.1447	up
Com_2201_neg	Tabersonin	C21 H24 N2 O2	336.183	14.33	Full match	No results	24252.8	29018.1	52171.9	23052.3	30407.2	35152.1	25751.3	30671	38953	29225	74263.3	58547.4	91414.8	32157.8	43473.4	75186.6	0.565128	-0.823351	0.0120295	0.875	1.36723	down
Com_220_neg	Adenosine	C10 H13 N5 O4	267.097	5.715	Not the top hit	Full match	4.81565e+06	4.18025e+06	2.06436e+06	3.55063e+06	5.89416e+06	1.69699e+06	1.18074e+06	8.63768e+06	1.19666e+06	3.7314e+06	2.35628e+06	1.41165e+06	1.37132e+06	878908	936395	397975	2.60741	1.38261	0.0122979	0.84375	2.48005	up
Com_1090_neg	Hopantenic acid	C10 H19 N O5	233.126	7.682	Full match	Invalid mass	537266	219651	170865	207148	84166.1	194816	107177	205787	66316.6	157982	77399.4	72600.8	115415	155343	96039.2	62285.4	2.14951	1.10401	0.0125528	0.890625	1.77805	up
Com_475_neg	Adenylsuccinic acid	C14 H18 N5 O11 P	463.074	1.223	Full match	Invalid mass	1.30445e+06	1.24541e+06	786259	607313	1.01627e+06	920371	1.19314e+06	745778	517278	498832	406842	564952	1.59991e+06	463568	466241	384430	1.59505	0.673598	0.0126784	0.875	1.41456	up
Com_2079_neg	4-[(2-Hydroxy-4-methylpentanoyl)amino]-7-isobutyl-3-isopropyl-5,8-dioxo-2-oxa-6,9-diazabicyclo[10.2.2]hexadeca-1(14),12,15-triene-10-carboxylic acid	C27 H41 N3 O7	519.294	15.001	Full match	No results	47982.3	48925.6	41847.9	43508.7	58039.9	45792.3	40566.9	34188.3	66924.2	80964.9	76368.7	56912.4	31074.8	79404.3	111800	104836	0.593228	-0.753341	0.0127608	0.859375	1.21067	down
Com_1579_neg	8-Iso-15-keto-prostaglandin-F2汕	C20 H32 O5	352.225	12.477	Not the top hit	Full match	153621	146129	195588	214559	138877	247687	186131	150796	141061	119191	57231.6	203036	99009.7	66019.7	147028	79191.3	1.5721	0.652689	0.0127692	0.859375	1.3534	up
Com_970_neg	Buspirone	C21 H31 N5 O2	385.249	14.235	Full match	No results	100477	109093	71566.9	61053.4	102498	107430	73447.3	134967	154284	235760	158358	227361	235688	61985.2	117326	182491	0.553818	-0.852516	0.0132871	0.875	1.484	down
Com_1617_neg	pateamine	C31 H45 N3 O4 S	555.31	14.58	Full match	Invalid mass	31053.9	21357.2	38618.8	31832.9	33624	29324.5	44465.9	45670.6	58781.1	29694.2	44672.5	70723.5	36780.2	83849.5	43447.9	56894.1	0.649529	-0.622533	0.0180173	0.8125	1.04307	down
Com_421_neg	(2E,4E,6E,8E,10E,12E,14E)-15-(4-Hydroxy-2,6,6-trimethyl-1-cyclohexen-1-yl)-4,9,13-trimethyl-2,4,6,8,10,12,14-pentadecaheptaenal	C27 H36 O2	392.27	15.104	Full match	No results	3.11408e+06	1.90074e+06	1.77441e+06	1.65904e+06	1.64551e+06	1.58083e+06	1.82743e+06	2.77112e+06	1.53544e+06	1.63109e+06	1.89775e+06	736060	1.14007e+06	1.5873e+06	547923	1.40397e+06	1.55284	0.634909	0.0200696	0.890625	1.24563	up
Com_2239_neg	Aniline	C6 H7 N	93.0579	6.689	Full match	No results	19243.5	10081.7	26794.2	7261.94	10620.6	19159.6	19594.7	17702.8	14047.5	80591.7	16589.9	28474.6	23130.4	39351	65997.7	23679.9	0.446988	-1.16169	0.0217359	0.8125	1.82098	down
Com_604_neg	hydroprene	C17 H30 O2	266.225	14.367	Full match	No results	265613	227909	276891	222612	447185	340302	247566	248140	454449	369999	559072	482960	1.09786e+06	230703	287716	728386	0.540522	-0.887574	0.0219352	0.859375	1.44505	down
Com_200_neg	2-Oleoylglycerol	C21 H40 O4	356.293	15.103	Full match	Invalid mass	1.12955e+07	6.20139e+06	5.7236e+06	5.73517e+06	6.0511e+06	4.70321e+06	5.30678e+06	7.86399e+06	4.60129e+06	4.74705e+06	6.04021e+06	2.79108e+06	3.98732e+06	5.16841e+06	1.25078e+06	4.05187e+06	1.62022	0.69619	0.0225266	0.90625	1.38913	up
Com_485_neg	2-Chloro-1-ethoxy-1,1,2-trifluoroethane	C4 H6 Cl F3 O	162.006	1.378	Full match	Invalid mass	409774	544489	515050	185163	115139	474927	405660	387077	543132	2.97338e+06	1.37257e+06	952139	243170	1.21872e+06	3.01473e+06	322998	0.285436	-1.80876	0.0227325	0.796875	2.61453	down
Com_537_neg	5'-Oxoinosine	C10 H10 N4 O6	282.059	1.453	Full match	No results	1.5107e+06	1.20201e+06	597954	1.18968e+06	701369	755091	581659	550361	836405	398699	420582	1.0067e+06	289601	520280	492813	280112	1.66985	0.739717	0.0240329	0.84375	1.39578	up
Com_1437_neg	1-O-[{[(2E,6E,10E,14E,18E,22E,26E,30E,34E)-3,7,11,15,19,23,27,31,35,39-Decamethyl-2,6,10,14,18,22,26,30,34,38-tetracontadecaen-1-yl]oxy}(hydroxy)phosphoryl]-beta-D-mannopyranose	C56 H93 O9 P	940.653	10.757	Full match	No results	134476	115720	138333	139541	89732.3	148121	124134	147462	150414	194345	78791	238963	242745	295113	336409	224438	0.589093	-0.763433	0.0246434	0.875	1.19816	down
Com_366_neg	4-Phenolsulfonic acid	C6 H6 O4 S	173.999	5.692	Full match	Full match	625736	161653	518930	717509	1.05379e+06	136423	615753	486077	337311	2.16377e+06	625259	982557	1.20234e+06	809726	1.57314e+06	2.79463e+06	0.411477	-1.28112	0.0248101	0.828125	2.29125	down
Com_1050_neg	5-[(Ethoxycarbonyl)amino]-3-(4-morpholinyl)-1,2,3-oxadiazol-3-ium	C9 H15 N4 O4	243.109	1.401	Full match	No results	77373.1	114213	81356.2	48742.8	33110.6	204903	114471	93888.2	142857	482307	115699	377086	86848.9	147857	736204	102591	0.350479	-1.5126	0.0250154	0.84375	2.26933	down
Com_313_neg	1,3,4-Trihydroxy-5-oxocyclohexanecarboxylic acid	C7 H10 O6	190.048	1.373	Full match	Invalid mass	4.76607e+06	3.20955e+06	3.02182e+06	2.3706e+06	3.01205e+06	1.65544e+06	2.27554e+06	4.432e+06	2.35092e+06	1.57282e+06	1.31089e+06	2.69647e+06	1.14017e+06	2.53155e+06	2.22893e+06	2.23172e+06	1.54033	0.623241	0.0250932	0.84375	1.10415	up
Com_1926_neg	Hecogenin	C27 H42 O4	430.309	13.405	Full match	No results	43407.8	53031.8	49353.7	134825	34343.9	43671.6	54778.1	89619.2	11305.7	43790	30197.3	36896.4	18584.1	37492.8	76787.5	17044	1.84872	0.886523	0.0251291	0.828125	1.8628	up
Com_911_neg	Rocuronium	C32 H53 N2 O4	529.398	14.96	Full match	Invalid mass	325360	252973	183005	224566	244500	249034	290800	657242	88163	296141	286611	188595	93012.2	112028	248733	126882	1.68556	0.753225	0.0272659	0.765625	1.44477	up
Com_3286_neg	16-feruloyloxypalmitic acid	C26 H40 O6	448.283	14.736	Full match	No results	12306.8	12153.5	4569.98	5257.2	12824.6	10309.5	9427.01	27521.4	5128.25	5170.9	7921.34	4715.72	6302.53	4555.71	5740.53	8596.07	1.96069	0.971359	0.0275108	0.828125	1.437	up
Com_239_neg	Glycerol 3-phosphate	C3 H9 O6 P	172.014	1.224	Full match	No results	2.51608e+06	4.62283e+06	3.57429e+06	3.57227e+06	1.48614e+06	3.76613e+06	4.9665e+06	3.6944e+06	2.99261e+06	7.47614e+06	5.05517e+06	4.88139e+06	5.12085e+06	6.62718e+06	9.08844e+06	3.54849e+06	0.629571	-0.667559	0.0286106	0.796875	1.18983	down
Com_1417_neg	Fosthiazate	C9 H18 N O3 P S2	283.046	1.181	Full match	No results	154055	101196	82868.9	30932.5	128117	134253	86569.8	60130.2	47776.2	91620.3	28666.7	44483.1	112852	37748.3	30518.6	31923.7	1.82835	0.87054	0.0287017	0.796875	1.62375	up
Com_120_neg	(2R)-1-{[(2-Aminoethoxy)(hydroxy)phosphoryl]oxy}-3-hydroxy-2-propanyl (11Z)-11-icosenoate	C25 H50 N O7 P	507.333	14.956	Full match	Invalid mass	4.49219e+06	2.50328e+06	3.01326e+06	2.94673e+06	6.21032e+06	4.70172e+06	5.45948e+06	1.88703e+07	1.98486e+06	3.69307e+06	6.0137e+06	2.25482e+06	2.70849e+06	2.23169e+06	1.20866e+06	1.64316e+06	2.21715	1.1487	0.0303204	0.84375	1.77499	up
Com_1748_neg	Trecetilide	C21 H37 F N2 O3 S	416.251	14.752	Full match	No results	218740	158587	68521.4	57650.9	34007.4	58878.6	29668.8	64298.8	39336.7	79406.1	54937	16344.5	24756.6	50934.8	16949.4	16842.7	2.30496	1.20474	0.0318922	0.8125	2.00713	up
Com_2455_neg	3alpha,7alpha,12alpha-trihydroxy-5beta-cholestan-26-oic acid	C27 H46 O5	450.335	13.546	Full match	No results	31275.1	20376.5	28076.5	31149.5	25530.6	32717.4	26212.4	43468.7	37113.3	62572.5	30300.1	93534.5	22364.5	52606.5	75566.5	37092.2	0.580826	-0.783822	0.0341052	0.796875	1.1987	down
Com_548_neg	ophthalmic acid	C11 H19 N3 O6	289.127	1.37	Full match	No results	451700	251515	196464	212514	115008	142236	168838	137571	341383	325612	224567	296081	668366	216475	205657	385357	0.62919	-0.668433	0.0341154	0.828125	1.3022	down
Com_2143_neg	1-Glyceryl stearate	C25 H46 O6	442.33	15.232	Full match	No results	47010.1	46008.5	34252.1	30157.3	25991.5	31313.8	29733.8	21691.9	100184	76988.6	116831	18990.5	48920.2	76930.1	27795.8	86583.6	0.481106	-1.05557	0.0345943	0.78125	1.6508	down
Com_165_neg	Adenine	C5 H5 N5	135.055	5.521	Partial match	Full match	1.00036e+07	2.83918e+06	4.9801e+06	6.12923e+06	6.72978e+06	3.98379e+06	4.06341e+06	1.51124e+07	2.57012e+06	6.40392e+06	5.94198e+06	3.67342e+06	2.65434e+06	3.03041e+06	2.81163e+06	1.15827e+06	1.90629	0.93077	0.0351	0.828125	1.63158	up
Com_626_neg	Tilnoprofen arbamel	C20 H22 N2 O4	354.158	9.989	Full match	Partial match	59672.4	44057.9	65133.9	82013.8	83131.8	40473.7	473945	109474	164771	1.03171e+06	72794.2	344491	99760.8	213635	409854	132368	0.387912	-1.3662	0.0357755	0.828125	2.44251	down
Com_776_neg	Gliotoxin	C13 H14 N2 O4 S2	326.04	1.416	Full match	No results	362996	505995	632952	444533	247493	391668	427511	634999	664436	812510	557870	541603	412764	1.08337e+06	1.15433e+06	431749	0.644705	-0.633289	0.0360634	0.796875	1.08827	down
Com_1339_neg	Sterculic acid	C19 H34 O2	294.256	14.829	Full match	No results	92552.8	78919.4	127214	117724	114595	127976	123261	55486	181590	159381	146752	94750.1	212121	91896.6	120546	272616	0.654653	-0.611199	0.0375705	0.78125	1.05877	down
Com_828_neg	2,4-Dihydroxybenzoic acid	C7 H6 O4	154.027	7.035	Not the top hit	Full match	175673	42590.1	136519	72759.2	68960.2	141361	177943	214744	50363.3	72984.7	57566.3	72971.8	61125	67346.9	111970	55426.5	1.87456	0.906554	0.037642	0.78125	1.45335	up
Com_1983_neg	(+)-yohimbine	C21 H26 N2 O3	354.194	13.329	Full match	No results	10342	7315.35	9122.01	4065.82	9672.35	9164.82	6959.8	9359.71	16802.9	8265.58	8565.46	12334.2	20547	7835.88	9869.59	27918.3	0.588572	-0.764708	0.0387746	0.75	1.23694	down
Com_334_neg	N-Acetyl-1-aspartylglutamic acid	C11 H16 N2 O8	304.091	1.166	Not the top hit	Full match	3.81493e+06	4.33373e+06	3.05493e+06	1.22681e+06	2.34226e+06	1.36412e+06	2.25269e+06	2.54891e+06	1.0366e+06	3.00026e+06	1.50018e+06	1.02643e+06	1.87083e+06	2.06604e+06	703288	1.41603e+06	1.65919	0.730477	0.0392762	0.796875	1.33852	up
Com_1901_neg	terpendole K	C32 H39 N O5	517.281	13.327	Full match	No results	22663.7	17001.2	27825.5	12307.5	21640.3	27535.1	19785.2	18998.5	10871	15251.8	7756.58	14462.4	20613.3	4247.02	3852.85	28561.3	1.58836	0.667541	0.0431708	0.78125	1.68996	up
Com_507_neg	L-serine phosphoethanolamine	C5 H13 N2 O6 P	228.051	1.228	Full match	Invalid mass	2.23064e+06	2.18194e+06	788293	1.07211e+06	495269	1.89439e+06	1.68063e+06	1.60513e+06	557677	697321	1.26758e+06	1.06072e+06	580954	1.44873e+06	341321	756305	1.78053	0.832305	0.0437839	0.8125	1.4524	up
Com_106_neg	Inosine-5'-monophosphate (IMP)	C10 H13 N4 O8 P	348.048	1.369	Partial match	Full match	3.16203e+06	3.78393e+06	5.45218e+06	5.81553e+06	2.09215e+07	4.76431e+06	9.09094e+06	6.15556e+06	3.70122e+06	2.84387e+06	3.96821e+06	4.90226e+06	6.52867e+06	2.53e+06	1.72945e+06	3.97713e+06	1.95972	0.970647	0.0451228	0.78125	1.45682	up
Com_142_neg	N-[3-Carboxy-2-(carboxymethyl)-2-hydroxypropanoyl]glutamic acid	C11 H15 N O10	321.07	1.154	Full match	Invalid mass	1.39654e+07	1.11044e+07	1.3618e+07	7.6328e+06	1.14637e+07	1.03905e+07	9.09532e+06	3.70507e+06	5.19085e+06	4.98431e+06	4.38224e+06	6.92845e+06	1.4521e+07	4.47076e+06	2.38182e+06	7.81543e+06	1.59793	0.676209	0.0453994	0.765625	1.38326	up
Com_1539_neg	3-sulfolactic acid	C3 H6 O6 S	169.989	1.184	Full match	Invalid mass	37342	64081.4	24233	31676.4	38665.6	59212.1	49003.8	64011.8	121882	123139	14595.2	180780	123378	88828.9	68731.1	103786	0.446269	-1.16401	0.0468375	0.875	1.79075	down
Com_90_neg	4033747	C26 H52 N O7 P	521.349	14.961	Full match	Invalid mass	8.58007e+06	4.2706e+06	4.98349e+06	4.07207e+06	1.06005e+07	8.37719e+06	9.02877e+06	3.35617e+07	3.38177e+06	6.29447e+06	1.10891e+07	3.67508e+06	4.47838e+06	4.15519e+06	2.5287e+06	2.76458e+06	2.17567	1.12146	0.0468593	0.796875	1.66301	up
Com_2606_neg	halosulfuron-methyl	C13 H15 Cl N6 O7 S	434.039	1.329	Full match	No results	28632.8	28391	32304.6	23056	19241.1	35946.5	38549.5	44842.9	30313.3	71684.1	69923.7	44155.9	24863.5	62368.2	68708.3	27985.3	0.627408	-0.672525	0.0473919	0.734375	1.07428	down
Com_2113_neg	2646	C15 H26 O2	238.193	13.513	Full match	No results	20610.9	56558.5	22079.2	21353.2	33272.2	116402	60912.1	19089.6	15897.1	22597.7	11462.3	21163.2	12380.6	17617.8	41073	24209.3	2.10502	1.07384	0.0479286	0.765625	1.59431	up
Com_717_neg	9-fluoro-17-methyl-5beta-androstane-3alpha,11beta,17beta-triol	C20 H33 F O3	340.242	13.327	Full match	No results	22604.1	28262.4	40510.9	34083.9	57402.3	34481.4	23201.2	19598.9	63791	26515.1	32187.5	82547.6	134298	30995.4	35856.8	106503	0.507408	-0.978781	0.048996	0.765625	1.50306	down
Com_3406_neg	Medroxyprogesterone 17-acetate	C24 H34 O4	386.244	8.931	Full match	No results	4422.62	8018.3	27878.2	11509.1	17240.3	26255.1	5551.27	7252.76	7153.09	5213.72	3560.69	18870.4	2489.91	9788.4	2745.27	2818.99	2.05408	1.03849	0.0498261	0.796875	1.97787	up

## Sheet: pos
Significantly differential metabolites in positive model
ID	Name_des	Formula	Molecular Weight	RT [min]	ChemSpider_Results	mzCloud_Results	pos_WL204d_1	pos_WL204d_2	pos_WL204d_3	pos_WL204d_4	pos_WL204d_5	pos_WL204d_6	pos_WL204d_7	pos_WL204d_8	pos_NH204d_1	pos_NH204d_2	pos_NH204d_3	pos_NH204d_4	pos_NH204d_5	pos_NH204d_6	pos_NH204d_7	pos_NH204d_8	FC	log2FC	Pvalue	ROC	VIP	Up.Down
Com_781_pos	Arsenobetaine	C5 H11 As O2	177.997	1.385	Full match	No results	38480.4	35578.9	29995.9	37554.6	28077	38234.3	36437.5	36356.5	412903	285083	227688	427813	576109	688771	525937	370658	0.0798629	-3.64633	4.45877e-08	1	5.7412	down
Com_73_pos	2-(dimethylamino)-5,6-dimethylpyrimidin-4-ol	C8 H13 N3 O	167.106	1.44	Full match	Invalid mass	3.30186e+07	2.19559e+07	3.13584e+06	2.33944e+06	9.30827e+06	9.99034e+06	2.6224e+06	6.57789e+06	236948	232832	109466	331813	322554	207201	265513	251921	45.4226	5.50534	7.52844e-06	1	7.91058	up
Com_1416_pos	(2S)-2-Amino-8-hydroxyoctanoic acid	C8 H17 N O3	175.121	1.429	Full match	No results	38367.5	36753.4	25867.2	36855.1	37871.3	38670.7	32091.8	32240.2	115480	83373.4	50090.8	98456.9	126888	77832.4	102216	114293	0.362615	-1.46349	7.64409e-06	1	2.30221	down
Com_625_pos	Bellendine	C12 H15 N O2	205.11	1.871	Full match	Invalid mass	28567.8	27770	25382.1	26273.5	19342.4	26288.4	25282.6	30399.3	44272.8	76175.9	41864.3	47939.7	78076.8	64867.9	51981.4	48605.3	0.461246	-1.11639	1.01456e-05	1	1.76363	down
Com_433_pos	L-dihydroanticapsin	C9 H15 N O4	201.1	6.039	Full match	No results	1.54265e+06	1.07497e+06	837320	870990	937188	854219	1.20462e+06	643259	345777	337808	218413	327058	654853	418142	321718	473864	2.57139	1.36255	1.66964e-05	0.984375	2.20361	up
Com_76_pos	D-PANTOTHENIC ACID	C9 H17 N O5	219.11	6.036	Full match	Invalid mass	2.13956e+07	1.43054e+07	1.19305e+07	1.13483e+07	1.13664e+07	1.07664e+07	1.50061e+07	9.42997e+06	4.37209e+06	4.85818e+06	2.8193e+06	4.41977e+06	9.04638e+06	5.64316e+06	4.74545e+06	6.24768e+06	2.504	1.32423	2.66252e-05	1	2.1518	up
Com_394_pos	Acetyl-β-methylcholine	C8 H17 N O2	159.126	1.437	Partial match	Full match	408131	348731	366934	355869	273428	365789	361737	324887	1.03078e+06	982327	507353	1.33757e+06	1.42558e+06	609063	1.16603e+06	1.62908e+06	0.322925	-1.63073	9.51249e-05	1	2.48114	down
Com_398_pos	1,1-Diethoxyethane	C6 H14 O2	118.099	1.383	Full match	No results	323283	323622	327169	177766	319666	340354	285932	283517	1.02175e+06	484668	476073	1.36e+06	1.39453e+06	577990	1.07148e+06	1.56785e+06	0.299372	-1.73999	0.000178688	1	2.62227	down
Com_138_pos	1-arachidonoyl-sn-glycero-3-phosphocholine	C28 H50 N O7 P	543.332	14.505	Full match	Invalid mass	1.46596e+06	1.10321e+06	978960	1.26e+06	1.95918e+06	1.32303e+06	1.15785e+06	1.07869e+06	742435	612409	542316	921131	732111	511426	754370	1.0069e+06	1.77343	0.826546	0.000186059	0.984375	1.32446	up
Com_1258_pos	tranexamic acid	C8 H15 N O2	157.11	1.421	Full match	No results	81652.8	55213.3	86805.8	102169	79123.6	85035.3	139092	157454	255325	225571	110785	242016	241631	153088	269284	265832	0.446006	-1.16487	0.000187345	0.953125	1.87473	down
Com_204_pos	2,6-Dimethylpyrazine	C6 H8 N2	108.069	1.441	Not the top hit	Full match	7.78776e+06	5.56563e+06	654214	517003	1.83155e+06	2.19361e+06	822121	1.5263e+06	189904	227366	159975	221238	178192	186686	236159	182448	13.2102	3.72358	0.000373622	1	4.96667	up
Com_772_pos	4-Methyleneglutamic acid	C6 H9 N O4	159.053	1.389	Full match	Invalid mass	55702	72379.5	54411.3	39950	38196.8	48650.7	34589.3	67116.4	299500	627582	48799.8	335633	328801	350915	128185	340704	0.167063	-2.58153	0.000460377	0.9375	3.81187	down
Com_205_pos	Spermidine	C7 H19 N3	145.158	0.994	Full match	Full match	110730	242699	1.38055e+06	863971	143521	365272	1.71415e+06	1.00086e+06	4.09055e+06	3.31247e+06	1.59313e+06	2.303e+06	3.0569e+06	6.52372e+06	9.44852e+06	3.37858e+06	0.172717	-2.53351	0.000600467	0.984375	4.67541	down
Com_360_pos	L-Ergothioneine	C9 H15 N3 O2 S	229.088	1.433	Partial match	Full match	3.19857e+06	2.68056e+06	2.3188e+06	1.93942e+06	1.94421e+06	2.73138e+06	3.26107e+06	2.5727e+06	1.22521e+06	1.73366e+06	433012	1.07639e+06	843117	1.59202e+06	397641	803288	2.54761	1.34915	0.000749166	1	2.38287	up
Com_706_pos	1-Methylhistamine	C6 H11 N3	125.095	1.442	Full match	No results	1.11927e+06	715567	69827.8	55570.1	198702	283332	153537	152035	26237.8	23633.6	41494.5	29171.1	23415.5	28569.5	30836.6	23120.1	12.1329	3.60085	0.000780221	1	4.65862	up
Com_833_pos	NX4900000	C9 H11 N	133.089	5.699	Full match	Invalid mass	784328	552125	99632.4	64147.7	251638	288601	79241.2	142344	30258.5	38335.7	31331.2	37850.6	29165.9	39858.5	46476.8	26640.4	8.08116	3.01456	0.000871191	1	3.99938	up
Com_698_pos	g-Guanidinobutyrate	C5 H11 N3 O2	145.085	1.433	Full match	Invalid mass	1.14419e+06	207789	89762.3	111797	192846	255148	85154.8	63729.9	27406.6	26919.1	26967.3	70175.2	18686.2	28528.6	36418.4	43665.4	7.71404	2.94749	0.00099685	0.984375	3.7817	up
Com_872_pos	Ethyl eicosapentaenoic acid	C22 H34 O2	330.255	15.365	Full match	No results	236517	253521	225853	624356	245991	359122	398812	345894	208013	159972	78415	125549	180946	59885.7	72973.7	243277	2.38263	1.25256	0.00134706	0.96875	2.15244	up
Com_1556_pos	N-Acetylvaline	C7 H13 N O3	159.089	1.402	Full match	Invalid mass	47984.5	53016.7	32401.1	70007.2	43644.9	61793.7	58393.9	48662.7	109755	69720.7	76038	108680	158455	97614.1	99361.9	52432.5	0.538696	-0.892456	0.00139867	0.921875	1.37087	down
Com_146_pos	(R)-3-hydroxybutyrylcarnitine	C11 H21 N O5	247.141	1.464	Full match	Invalid mass	3.13075e+06	2.28217e+06	2.37762e+06	1.66878e+06	572037	2.3648e+06	2.5631e+06	1.32946e+06	5.8834e+06	7.68227e+06	3.62204e+06	7.58684e+06	5.03774e+06	1.87261e+06	5.23168e+06	5.07338e+06	0.387919	-1.36617	0.00172056	0.921875	2.25522	down
Com_1492_pos	Adenylthiomethylpentose	C11 H15 N5 O3 S	297.089	1.232	Full match	No results	20620.2	25204	94338.5	66210.4	16346.1	35843.5	77187.5	37359.1	113961	101956	93143.9	113180	128357	88731.3	123017	116689	0.424454	-1.23632	0.00252425	0.96875	2.36116	down
Com_216_pos	L-(+)-Cysteine	C3 H7 N O2 S	121.02	1.362	Full match	Invalid mass	1.71279e+06	1.87315e+06	2.60512e+06	2.5469e+06	2.00267e+06	1.97928e+06	2.51067e+06	2.58893e+06	3.10712e+06	3.21913e+06	1.97097e+06	3.2526e+06	3.73035e+06	4.53691e+06	3.66426e+06	5.32133e+06	0.618676	-0.692744	0.0028314	0.90625	1.0465	down
Com_791_pos	1,1-dichloro-2,2-diphenylethane	C14 H12 Cl2	250.032	1.253	Full match	No results	535230	511537	445343	425662	236963	793705	357948	367663	199492	201633	263913	279963	190841	413055	134846	66685.6	2.09894	1.06966	0.00441482	0.921875	1.84572	up
Com_737_pos	6888	C3 H8 N O6 P	185.009	1.265	Full match	No results	685653	569527	432488	426488	291850	1.02686e+06	563607	559559	274577	277125	287222	278881	203842	617846	188449	100169	2.0448	1.03196	0.00443536	0.90625	1.77115	up
Com_264_pos	Pyridoxamine	C8 H12 N2 O2	168.087	1.155	No results	Invalid mass	992782	1.80773e+06	1.80636e+06	2.022e+06	1.04509e+06	2.79942e+06	2.22451e+06	1.73718e+06	3.07967e+06	3.60045e+06	2.50617e+06	3.65057e+06	2.39416e+06	3.5065e+06	6.458e+06	1.78109e+06	0.535096	-0.90213	0.00518186	0.890625	1.41519	down
Com_441_pos	Plinabulin	C19 H20 N4 O2	336.159	15.216	Full match	No results	285083	351261	583235	506847	803651	365803	413274	591665	882449	764020	597116	756281	1.29497e+06	527425	695638	1.50033e+06	0.555812	-0.84733	0.00528217	0.890625	1.33373	down
Com_831_pos	1,4-Dimethylimidazole	C5 H8 N2	96.0686	1.436	Full match	No results	787149	479162	202219	252718	288841	327335	178573	243177	151101	181472	136140	192416	141872	168239	177826	124111	2.16716	1.1158	0.00550207	0.96875	1.53733	up
Com_1110_pos	S-Adenosylmethionine	C15 H22 N6 O5 S	398.136	1.246	Full match	Full match	31801.4	63992.9	166070	194354	33235.8	115068	195487	110183	285285	215684	189473	257064	283502	241812	294677	306157	0.438931	-1.18793	0.00574468	0.96875	2.35679	down
Com_276_pos	L-serine phosphoethanolamine	C5 H13 N2 O6 P	228.051	1.264	Full match	Invalid mass	3.57333e+06	3.24269e+06	1.7947e+06	2.2662e+06	1.12513e+06	4.68876e+06	3.0118e+06	2.85327e+06	1.15947e+06	1.52165e+06	1.43003e+06	1.7008e+06	1.2797e+06	2.85239e+06	902325	477565	1.99188	0.994128	0.0100294	0.875	1.65236	up
Com_676_pos	Daminozide	C6 H12 N2 O3	160.085	1.42	Full match	Invalid mass	320087	446789	525557	469128	185738	457807	515836	362927	749586	634054	399667	734375	550739	617889	942687	496412	0.640704	-0.642271	0.0106191	0.890625	1.06861	down
Com_114_pos	Pipecolic acid	C6 H11 N O2	129.079	1.116	Not the top hit	Full match	4.67481e+06	5.75703e+06	7.09746e+06	6.73524e+06	3.4727e+06	9.56481e+06	9.06283e+06	7.01643e+06	1.12708e+07	1.31664e+07	5.42148e+06	1.17812e+07	1.03075e+07	9.71337e+06	2.08719e+07	8.47388e+06	0.586565	-0.769636	0.0127343	0.875	1.19916	down
Com_1251_pos	3-Hydroxyhexadecadienoylcarnitine	C23 H41 N O5	411.298	12.353	Full match	No results	86205.9	63490.3	79254.1	51638.1	34180.3	48554.5	42373	86192.7	148465	137702	106326	141579	79121.1	44549.9	272223	83540.6	0.485333	-1.04295	0.0140286	0.828125	1.49048	down
Com_1025_pos	Gibberellin A4	C19 H24 O5	332.163	15.212	Full match	No results	124327	155849	288844	194156	214531	194819	177286	182016	330210	313151	272118	330615	411141	139947	222354	463771	0.616851	-0.697007	0.0141462	0.859375	1.04622	down
Com_848_pos	N,N-dimethylarginine	C8 H18 N4 O2	202.143	1.298	Full match	Invalid mass	254488	142015	386482	301430	204341	148636	180189	207810	683062	243450	184562	345061	362793	340790	702031	644171	0.52066	-0.941588	0.0150794	0.828125	1.39008	down
Com_211_pos	ophthalmic acid	C11 H19 N3 O6	289.127	1.712	Full match	No results	1.26476e+06	765162	484367	651044	736522	388102	551443	347136	1.22391e+06	1.65252e+06	929066	834292	2.48962e+06	571750	701087	1.65126e+06	0.516092	-0.954299	0.0161157	0.84375	1.60645	down
Com_1021_pos	Eglumetad	C8 H11 N O4	185.069	1.435	Full match	Invalid mass	155564	201504	153118	208731	55275.9	167283	120758	166043	216613	199526	296942	261414	155600	191872	598972	266455	0.561525	-0.832579	0.0179242	0.875	1.28234	down
Com_153_pos	DL-Lysine	C6 H14 N2 O2	146.105	1.115	Full match	Full match	3.51659e+06	3.94234e+06	4.97327e+06	4.31522e+06	2.64584e+06	6.4086e+06	6.02536e+06	4.23328e+06	7.13772e+06	8.47809e+06	3.69127e+06	7.29409e+06	6.46352e+06	6.12474e+06	1.41052e+07	5.46777e+06	0.613667	-0.704473	0.0180698	0.859375	1.0649	down
Com_1175_pos	Liafensine	C24 H22 N4	366.185	15.219	Full match	No results	106358	68780.6	184193	122478	109872	128683	102685	116221	227601	156088	179627	233774	257731	89816.6	119804	342734	0.584423	-0.774915	0.0195179	0.8125	1.13905	down
Com_1571_pos	LysoPC(22:4(7Z,10Z,13Z,16Z))	C30 H54 N O7 P	571.362	14.864	Full match	No results	59810.1	58661.8	73220	71960.7	111543	78487.2	79264.6	70155.9	52378	66006.9	32516.4	42428.7	44653.4	21334.2	31447.7	101797	1.53633	0.619485	0.0202269	0.859375	1.18571	up
Com_1300_pos	Ranelic acid	C12 H10 N2 O8 S	342.017	1.173	Full match	No results	63517.1	102571	154145	143779	60708.6	182285	178170	146388	193523	270453	142583	238232	180492	194878	374280	117518	0.602563	-0.730817	0.0217173	0.828125	1.24322	down
Com_1505_pos	Triphenyl phosphate	C18 H15 O4 P	304.09	2.609	No match	Invalid mass	100553	131623	96624.2	39772.9	124985	49430.3	91187.6	99301.9	52956.3	96104.2	54466.5	47377.1	59405.5	51469.7	48275.1	30178.5	1.66611	0.736487	0.0231636	0.796875	1.11393	up
Com_1843_pos	CHAPS	C32 H58 N2 O7 S	614.398	15.217	Full match	No results	19328.9	17521.3	29993.7	21347.9	27051.5	18479.5	20300.5	20535.6	47363.5	32070.9	29374.7	22762.2	49364.1	22537.5	24326.2	89694.5	0.549802	-0.863015	0.0234396	0.890625	1.17138	down
Com_906_pos	FG7175000	C9 H7 N O	145.053	8.423	Full match	No results	266144	191584	162512	98455.5	409505	296178	481446	212457	60767	111206	57571.6	70637.8	175313	118432	188288	317783	1.92571	0.945391	0.0242262	0.8125	1.63541	up
Com_284_pos	DL-2,6-Diaminopimelic acid	C7 H14 N2 O4	190.095	1.364	Full match	No results	3.50458e+06	3.13851e+06	1.78223e+06	2.24927e+06	1.10168e+06	4.55593e+06	2.94301e+06	2.84517e+06	1.20569e+06	1.55027e+06	1.48994e+06	1.70786e+06	1.3358e+06	2.84088e+06	198627	472851	2.04782	1.03409	0.0255366	0.875	2.0168	up
Com_993_pos	Metalaxyl	C15 H21 N O4	279.146	7.206	Full match	No results	45710.4	36280.7	89904.3	144099	58525.5	32483.3	81827.2	44883.8	61141.1	222057	124934	117084	64409.4	68835.5	683361	212465	0.343382	-1.54211	0.030187	0.828125	1.98267	down
Com_465_pos	Coenzyme Q2	C19 H26 O4	318.186	15.219	No results	Invalid mass	292095	442167	768702	611454	633976	508125	482978	343516	1.01766e+06	640497	827821	832854	1.48218e+06	329792	610185	1.66375e+06	0.551406	-0.858814	0.0307974	0.828125	1.21968	down
Com_1941_pos	(9Z,25R)-31-Amino-28-hydroxy-28-oxido-22-oxo-23,27,29-trioxa-28lambda~5~-phosphahentriacont-9-en-25-yl (15Z)-15-tetracosenoate	C51 H98 N O8 P	883.705	1.193	Full match	No results	41654.7	60230	39213.2	57570	37868.5	54830.1	57647.7	55797.6	41465.9	20952.2	6488.9	42095.9	44726.9	27081.8	16608.6	45522	1.65268	0.724809	0.0321494	0.828125	1.4898	up
Com_1212_pos	NITRILACARB	C9 H15 N3 O2	197.116	1.204	Full match	No results	175602	66123.5	310708	322633	54656.2	127782	342662	302584	151044	106101	35226.3	121551	50268.8	183489	73166	34879.5	2.25314	1.17193	0.0416512	0.796875	2.02478	up
Com_1615_pos	Trimethylamine N-oxide	C3 H9 N O	75.0683	1.254	Full match	No results	49609.6	30566.7	21973.6	37713.4	34746.3	23706.8	37028.4	34597.5	24097.9	71139.3	31419	57714.3	88191.6	34365.2	63919.2	147646	0.520629	-0.941674	0.0471214	0.75	1.26788	down
Com_1711_pos	1-[(9Z)-9-Hexadecenoyloxy]-3-(pentadecanoyloxy)-2-propanyl (9Z)-9-octadecenoate	C52 H96 O6	816.718	1.199	Full match	No results	93959.5	96951.9	49779.9	67017	61675.8	69872.9	74129.7	78819.7	60149.9	25375.7	13415.2	83009.2	102982	23981.9	14463.1	59308.9	1.5475	0.629941	0.0499663	0.75	1.54308	up
