# Supplementary material for: Transcriptomics and Metabolomics Analysis of the Ovaries of High and Low Egg Production Chickens
Source: Animals (Basel). 2022 Aug 9;12(16):2010. doi: 10.3390/ani12162010 (PMC9404446; doi:10.3390/ani12162010)
Supplement: Supplementary file 1 [file animals-12-02010-s001.zip › animals-1800875-Supplementary Table S2.xlsx]

## Sheet: neg
KEGG enrichment analysis of SDMs in negative model
MapID	MapTitle	Pvalue	EnrichDirect	MetaIDs	kegg_cpd_id
map00230	Purine metabolism	0.0807303	Over	Com_165_neg Com_220_neg	cpd:C00147,cpd:C00212
map04080	Neuroactive ligand-receptor interaction	0.0982562	Over	Com_220_neg Com_2553_neg	cpd:C00212,cpd:C00398
map00770	Pantothenate and CoA biosynthesis	0.161829	Over	Com_74_neg	cpd:C00864
map00380	Tryptophan metabolism	0.210654	Over	Com_2553_neg	cpd:C00398
map04270	Vascular smooth muscle contraction	0.210654	Over	Com_220_neg	cpd:C00212
map00410	beta-Alanine metabolism	0.382956	Over	Com_74_neg	cpd:C00864
map01040	Biosynthesis of unsaturated fatty acids	0.382956	Over	Com_987_neg	cpd:C06425
map00350	Tyrosine metabolism	0.420734	Over	Com_1253_neg	cpd:C06047
map01100	Metabolic pathways	1	Over	Com_165_neg Com_220_neg Com_2553_neg Com_74_neg	cpd:C00147,cpd:C00212,cpd:C00398,cpd:C00864

## Sheet: pos
KEGG enrichment analysis of SDMs in positive model
MapID	MapTitle	Pvalue	EnrichDirect	MetaIDs	kegg_cpd_id
map00330	Arginine and proline metabolism	0.0368191	Over	Com_1110_pos Com_205_pos	cpd:C00019,cpd:C00315
map04122	Sulfur relay system	0.0704225	Over	Com_1110_pos	cpd:C00019
map00750	Vitamin B6 metabolism	0.136821	Over	Com_264_pos	cpd:C00534
map00410	beta-Alanine metabolism	0.19937	Over	Com_205_pos	cpd:C00315
map00270	Cysteine and methionine metabolism	0.25824	Over	Com_1110_pos	cpd:C00019
map00310	Lysine degradation	0.365596	Over	Com_114_pos	cpd:C00408
map00340	Histidine metabolism	0.365596	Over	Com_706_pos	cpd:C05127
map00480	Glutathione metabolism	0.365596	Over	Com_205_pos	cpd:C00315
map01230	Biosynthesis of amino acids	0.460146	Over	Com_1110_pos	cpd:C00019
map02010	ABC transporters	0.502992	Over	Com_205_pos	cpd:C00315
map01100	Metabolic pathways	1	Over	Com_1110_pos Com_114_pos Com_205_pos Com_264_pos	cpd:C00019,cpd:C00408,cpd:C00315,cpd:C00534
