# Supplementary material for: Transcriptomics and Metabolomics Analysis of the Ovaries of High and Low Egg Production Chickens
Source: Animals (Basel). 2022 Aug 9;12(16):2010. doi: 10.3390/ani12162010 (PMC9404446; doi:10.3390/ani12162010)
Supplement: Supplementary file 1 [file animals-12-02010-s001.zip › animals-1800875-Supplementary Table S3 .xlsx]

## Sheet: down
gene_id	WL204d_1	WL204d_2	WL204d_3	WL204d_4	NH204d_1	NH204d_2	NH204d_3	NH204d_4	WL204d	NH204d	log2FoldChange	pvalue	padj	gene_name
novel.2141	3.58419	1.0126	0	3.56074	93.899	151.027	149.443	107.548	2.03938	125.479	-5.96252	1.51192e-21	3.05786e-17	-
novel.1220	1.79209	9.11344	1.92905	3.56074	59.8376	51.7215	37.3608	42.3675	4.09883	47.8218	-3.56005	6.16769e-10	2.07903e-06	-
ENSGALG00000051810	224.012	173.155	179.401	118.691	376.516	469.631	470.568	499.719	173.815	454.109	-1.38209	1.74635e-08	3.53199e-05	-
novel.802	0	4.05042	1.92905	0	21.1733	52.7559	33.8026	35.8494	1.49487	35.8953	-4.57354	4.22583e-08	7.76976e-05	-
ENSGALG00000016992	27.7775	50.6302	53.0488	41.542	155.578	99.3053	148.554	174.902	43.2496	144.585	-1.74318	5.08266e-08	8.56641e-05	HTR2A
ENSGALG00000047482	3.58419	4.05042	9.64524	1.18691	45.1083	87.9265	24.9072	83.6486	4.61669	60.3977	-3.68701	8.43232e-08	0.000131187	-
ENSGALG00000050453	12.5447	19.2395	3.8581	11.8691	93.899	46.5493	128.984	67.3534	11.8778	84.1963	-2.82968	2.04094e-07	0.000294843	-
ENSGALG00000049245	20.6091	4.05042	3.8581	0	160.181	379.636	80.9483	126.016	7.1294	186.695	-4.68933	2.76787e-07	0.000373201	-
ENSGALG00000048003	4.48023	4.05042	0	0	82.852	82.7544	22.2386	29.3313	2.13266	54.2941	-4.63225	7.6776e-07	0.000913409	-
ENSGALG00000032329	112.006	113.412	142.75	83.084	248.556	218.265	257.078	227.046	112.813	237.736	-1.07237	8.79352e-07	0.00098805	NPM3
ENSGALG00000049655	11.6486	14.1765	5.78714	14.243	164.783	156.199	24.9072	66.2671	11.4638	103.039	-3.17217	1.53469e-06	0.00155196	-
ENSGALG00000004700	69.8917	84.0461	133.104	74.7756	275.253	195.507	208.153	262.896	90.4544	235.452	-1.37891	2.23618e-06	0.00215366	NCF2
ENSGALG00000048445	6.27233	17.2143	5.78714	2.37383	176.751	285.503	146.774	8.69076	7.91189	154.43	-4.28273	3.23543e-06	0.00297439	-
ENSGALG00000042443	1.79209	2.02521	0	0	15.6498	47.5838	19.5699	14.1225	0.954325	24.2315	-4.61224	4.87455e-06	0.00410782	-
ENSGALG00000002102	51.0747	52.6554	65.5876	66.4672	145.451	163.44	370.939	143.398	58.9462	205.807	-1.8062	6.92704e-06	0.00544482	-
ENSGALG00000015458	136.199	95.1848	123.459	83.084	203.448	254.47	207.263	261.809	109.482	231.748	-1.07649	7.25288e-06	0.00544482	ILDR2
ENSGALG00000041826	1448.01	1309.3	2129.67	2218.34	3848.02	3444.65	3555.5	3760.93	1776.33	3652.27	-1.04011	7.26874e-06	0.00544482	S100A6
novel.493	4.48023	3.03781	0.964524	0	52.4729	33.1018	21.349	11.9498	2.12064	29.7184	-3.76302	1.10711e-05	0.00799687	-
novel.206	0	0	0	0	57.0758	32.0673	3.55817	4.34538	0	24.2617	-7.03027	1.48237e-05	0.0103382	-
novel.838	6.27233	10.126	17.3614	0	44.1877	88.961	61.3784	92.3394	8.43995	71.7166	-3.07151	1.77249e-05	0.0119496	-
ENSGALG00000044811	17.9209	18.2269	6.75167	53.4112	53.3935	158.268	211.711	353.062	24.0777	194.109	-3.01861	3.01228e-05	0.0190385	-
ENSGALG00000053159	10.7526	3.03781	5.78714	0	37.7437	86.8921	41.8085	23.8996	4.89438	47.586	-3.2481	3.80625e-05	0.0214525	-
ENSGALG00000039447	14.3368	6.07562	4.82262	10.6822	214.495	16.5509	42.698	80.3896	8.97931	88.5333	-3.30122	3.81849e-05	0.0214525	KRT23
ENSGALG00000051388	1.79209	3.03781	5.78714	1.18691	12.8881	212.058	26.6863	9.77711	2.95099	65.3524	-4.45922	5.40691e-05	0.0295553	-
ENSGALG00000006776	64.5154	123.538	77.1619	79.5233	624.152	109.65	418.085	310.695	86.1846	365.645	-2.08569	6.46877e-05	0.0337464	KLHDC8B
novel.770	1.79209	0	1.92905	0	11.0469	95.1675	32.0235	3.25904	0.930286	35.3743	-5.19389	8.86257e-05	0.0448114	-
ENSGALG00000001573	48.3865	37.4663	63.6586	47.4766	155.578	138.614	80.9483	101.03	49.247	119.042	-1.27201	9.22711e-05	0.0455166	P2RX1
ENSGALG00000005256	158.6	155.941	164.934	100.888	274.332	282.399	259.746	232.478	145.091	262.239	-0.85059	9.52183e-05	0.0458522	EPHA4
ENSGALG00000001480	154.12	173.155	163.969	132.934	463.051	314.467	223.275	309.608	156.045	327.6	-1.06923	0.000115866	0.0507281	INKA2
ENSGALG00000031869	201.611	187.332	89.7007	168.542	382.04	352.741	456.335	297.659	161.796	372.194	-1.20236	0.000117885	0.0507281	-
ENSGALG00000047252	1.79209	0	0.964524	0	7.36462	54.8248	8.00588	15.2088	0.689155	21.351	-4.86868	0.000122523	0.0508586	-
novel.1168	1.79209	7.08823	5.78714	1.18691	29.4585	126.2	34.6921	7.60442	3.9636	49.4889	-3.63499	0.000123217	0.0508586	-
novel.238	0	1.0126	5.78714	0	30.3791	35.1706	17.7908	14.1225	1.69994	24.3658	-3.81529	0.000127613	0.0516195	-
ENSGALG00000002105	46.5944	50.6302	51.1198	36.7944	86.5343	86.8921	81.8379	79.3032	46.2847	83.6419	-0.84823	0.000132819	0.0523308	FOXI1
ENSGALG00000047153	10.7526	4.05042	7.71619	0	36.8231	49.6526	23.1281	32.5904	5.62979	35.5486	-2.62323	0.000136879	0.0523308	-
ENSGALG00000047173	8.06442	5.06302	4.82262	0	20.2527	113.787	30.2444	23.8996	4.48752	47.046	-3.36442	0.000137134	0.0523308	-
novel.149	1.79209	5.06302	7.71619	0	34.982	23.7919	77.3902	14.1225	3.64283	37.5716	-3.35161	0.000147832	0.0545624	-
ENSGALG00000016299	9.85652	13.1639	8.68072	14.243	40.5054	27.9296	24.9072	55.4036	11.486	37.1865	-1.7008	0.000149008	0.0545624	FAM83B
ENSGALG00000052103	0.896047	1.0126	0.964524	0	10.1264	31.0329	9.78496	6.51807	0.718294	14.3656	-4.26839	0.000164151	0.0578222	-
novel.1965	9.85652	5.06302	5.78714	1.18691	14.7292	71.3756	51.5934	20.6406	5.4734	39.5847	-2.83077	0.000172733	0.0592121	-
ENSGALG00000033171	65.4114	251.126	291.286	207.71	669.26	475.838	717.861	733.283	203.883	649.06	-1.6712	0.000224501	0.0744349	TGM4
ENSGALG00000047458	0	1.0126	0.964524	0	9.20578	25.8607	8.00588	7.60442	0.494282	12.6692	-4.64243	0.000241042	0.0786302	-
ENSGALG00000016498	8.06442	9.11344	15.4324	15.4299	100.343	81.7199	34.6921	18.4679	12.01	58.8057	-2.29809	0.000248179	0.0796733	MFSD2B
ENSGALG00000038355	8.06442	1.0126	0.964524	1.18691	21.1733	38.2739	15.1222	19.5542	2.80712	23.5309	-3.02176	0.000259108	0.0817467	GDF5
ENSGALG00000050625	10.7526	18.2269	7.71619	0	41.426	234.816	54.2621	48.8855	9.17391	94.8473	-3.36123	0.000262721	0.0817467	-
ENSGALG00000043254	19.713	218.722	24.1131	157.86	2850.11	436.529	273.979	807.155	105.102	1091.94	-3.37797	0.000278615	0.0853786	EPX
ENSGALG00000046732	2.68814	2.02521	6.75167	0	21.1733	17.5853	15.1222	16.2952	2.86625	17.544	-2.57225	0.000283597	0.0856082	-
ENSGALG00000007785	7.16838	12.1512	1.92905	9.49532	40.5054	28.964	24.9072	24.9859	7.686	29.8406	-1.9701	0.000289946	0.0862376	PROK2
novel.1846	2.68814	2.02521	0	0	16.5704	29.9985	14.2327	5.43173	1.17834	16.5583	-3.75901	0.000318739	0.0907958	-
novel.2035	38.53	39.4916	50.1553	34.4205	99.4224	70.3412	100.518	64.0944	40.6493	83.5941	-1.04072	0.00033096	0.0929675	-
ENSGALG00000039978	25.0893	158.979	106.098	270.617	1991.21	950.641	347.811	401.948	140.196	922.902	-2.72002	0.000361103	0.0987653	SLC4A1
ENSGALG00000046326	35.8419	54.6806	61.7295	47.4766	242.112	1052.02	47.1457	143.398	49.9322	371.168	-2.89397	0.000362624	0.0987653	IL1R2
ENSGALG00000004083	28.6735	18.2269	22.1841	29.6729	43.2672	102.409	52.483	65.1807	24.6893	65.8349	-1.41398	0.000371133	0.0987653	GRIA1
ENSGALG00000050998	95.877	60.7562	107.062	9.49532	194.242	562.73	257.967	342.199	68.2977	339.284	-2.3096	0.00047612	0.112173	-
ENSGALG00000028659	77.06	77.9705	101.275	49.8504	197.004	268.952	132.542	133.62	76.539	183.029	-1.25472	0.000476275	0.112173	BLEC1
ENSGALG00000051990	17.9209	18.2269	5.78714	8.3084	49.7112	35.1706	56.9307	28.245	12.5608	42.5144	-1.75386	0.000476977	0.112173	-
ENSGALG00000032614	1.79209	9.11344	1.92905	14.243	108.628	42.4116	10.6745	60.8353	6.76939	55.6374	-3.0596	0.000497686	0.115698	AT2
ENSGALG00000026834	1379.91	1301.2	1500.8	1215.4	2554.6	1733.7	2039.72	1965.2	1349.33	2073.31	-0.619627	0.000503413	0.115699	PLPP2
novel.210	6.27233	8.10083	0.964524	0	29.4585	78.6167	32.9131	11.9498	3.83442	38.2345	-3.29827	0.000509198	0.115714	-
novel.616	0	0	0	0	13.8087	12.4132	3.55817	2.17269	0	7.98817	-5.4281	0.000533988	0.116886	-
ENSGALG00000051468	45.6984	9.11344	6.75167	4.74766	90.2166	89.9954	126.315	66.2671	16.5778	93.1985	-2.47919	0.000564837	0.12153	-
ENSGALG00000003529	126.343	142.777	217.982	106.822	390.325	325.845	239.287	277.018	148.481	308.119	-1.05185	0.000615396	0.128163	SYNC
ENSGALG00000051240	11.6486	6.07562	3.8581	8.3084	13.8087	72.4101	29.3549	29.3313	7.47268	36.2262	-2.27242	0.000622624	0.128163	-
novel.1560	40.3221	68.8571	27.9712	0	84.6932	1250.63	103.187	664.843	34.2876	525.837	-3.93722	0.000629539	0.128163	-
ENSGALG00000050233	0.896047	0	0.964524	0	3.68231	8.27544	24.9072	9.77711	0.465143	11.6605	-4.54848	0.000631944	0.128163	-
novel.1961	11.6486	8.10083	4.82262	0	31.2997	176.887	64.047	9.77711	6.14302	70.5028	-3.50634	0.000635418	0.128163	-
novel.1588	3.58419	17.2143	3.8581	0	70.8845	113.787	72.9425	9.77711	6.16414	66.8478	-3.43364	0.00064745	0.128163	-
novel.2098	0	0	0	1.18691	0	17.5853	18.6804	44.5402	0.296729	20.2015	-6.04237	0.000648167	0.128163	-
ENSGALG00000044569	0	1.0126	5.78714	1.18691	38.6643	13.4476	60.4889	4.34538	1.99667	29.2365	-3.87034	0.000682167	0.13057	-
ENSGALG00000053828	6.27233	10.126	6.75167	0	17.491	99.3053	18.6804	51.0582	5.78751	46.6337	-2.99459	0.000688796	0.13057	-
ENSGALG00000048393	47.4905	14.1765	12.5388	0	173.989	493.423	96.0706	68.4398	18.5514	207.981	-3.4804	0.000697235	0.13057	-
ENSGALG00000047803	40.3221	56.7058	29.9002	0	218.177	326.88	147.664	268.327	31.732	240.262	-2.9173	0.000714444	0.13136	-
novel.69	0	0	0	0	0	1.03443	96.9601	47.7992	0	36.4484	-7.61701	0.000728956	0.132821	-
novel.2054	3.58419	2.02521	4.82262	16.6168	59.8376	14.482	38.2503	39.1084	6.76221	37.9196	-2.51751	0.000739684	0.133572	-
ENSGALG00000006520	3701.57	2481.89	5546.01	3146.51	12432.4	10791.2	6039.1	6331.22	3719	8898.47	-1.25861	0.000763763	0.135511	MYH11
novel.141	0	0	0.964524	0	7.36462	3.10329	8.00588	8.69076	0.241131	6.79114	-4.47277	0.000770522	0.135511	-
ENSGALG00000037050	1908.58	3064.14	1750.61	1359.02	3772.53	4760.45	3779.66	3663.16	2020.59	3993.95	-0.982936	0.000822338	0.14075	FABP3
ENSGALG00000050382	0	11.1386	7.71619	0	60.7581	105.512	45.3667	20.6406	4.71371	58.0693	-3.61783	0.000822376	0.14075	-
novel.1675	127.239	57.7184	69.4457	0	363.628	937.193	586.208	521.446	63.6007	602.119	-3.24107	0.000828147	0.14075	-
ENSGALG00000007817	69.8917	68.8571	62.6941	36.7944	118.755	472.734	131.652	128.189	59.5593	212.832	-1.835	0.000835139	0.140756	EHF
ENSGALG00000010915	7.16838	8.10083	2.89357	11.8691	20.2527	52.7559	19.5699	26.0723	7.50798	29.6627	-1.99496	0.000882807	0.146351	IL6
ENSGALG00000052463	6.27233	9.11344	4.82262	1.18691	13.8087	53.7903	26.6863	17.3815	5.34882	27.9167	-2.36555	0.000927592	0.151295	-
novel.88	8.06442	14.1765	11.5743	0	41.426	44.4805	30.2444	36.9357	8.45379	38.2717	-2.16163	0.000936211	0.151479	-
ENSGALG00000052339	5.37628	6.07562	4.82262	0	24.8556	132.407	13.3431	10.8635	4.06863	45.3673	-3.46196	0.000949543	0.152417	-
ENSGALG00000036613	0.896047	1.0126	0.964524	0	25.7762	22.7575	4.44771	2.17269	0.718294	13.7885	-4.21986	0.000997198	0.153936	-
ENSGALG00000043860	12.5447	141.765	3.8581	160.233	2453.34	308.26	284.653	610.526	79.6002	914.195	-3.52301	0.00101069	0.153936	PGR2/3
ENSGALG00000046895	8.06442	10.126	4.82262	0	22.0939	76.5478	23.1281	26.0723	5.75327	36.9605	-2.66393	0.00101399	0.153936	-
novel.1485	8.06442	2.02521	0	0	26.6968	145.855	32.0235	4.34538	2.52241	52.2301	-4.34356	0.00108277	0.161023	-
ENSGALG00000051977	4.48023	2.02521	0.964524	0	20.2527	10.3443	23.1281	6.51807	1.86749	15.0608	-2.96268	0.00111933	0.161522	-
novel.1397	0.896047	2.02521	7.71619	3.56074	20.2527	9.30987	17.7908	31.504	3.54955	19.7144	-2.47702	0.00112374	0.161522	-
novel.70	12.5447	9.11344	6.75167	1.18691	33.1408	35.1706	23.1281	20.6406	7.39917	28.02	-1.89393	0.001143	0.161522	-
novel.1610	0.896047	2.02521	1.92905	0	8.2852	49.6526	4.44771	7.60442	1.21258	17.4975	-3.82128	0.00114788	0.161522	-
ENSGALG00000053241	7.16838	10.126	13.5033	36.7944	247.635	112.753	33.8026	29.3313	16.898	105.881	-2.65704	0.00114947	0.161522	-
ENSGALG00000053476	38.53	35.4411	27.9712	16.6168	57.0758	79.6511	59.5993	59.749	29.6398	64.0188	-1.09915	0.00115055	0.161522	-
ENSGALG00000026639	123.654	189.357	163.969	155.486	220.018	253.435	264.194	245.514	158.117	245.79	-0.637672	0.00115639	0.161522	SMCO4
ENSGALG00000054254	6.27233	1.0126	1.92905	0	22.0939	31.0329	17.7908	6.51807	2.3035	19.3589	-3.01903	0.001166	0.161522	-
ENSGALG00000048683	2.68814	1.0126	0	0	15.6498	31.0329	13.3431	2.17269	0.925186	15.5496	-4.0073	0.00120156	0.165317	-
ENSGALG00000054920	0.896047	0	2.89357	0	5.52347	11.3787	10.6745	11.9498	0.947405	9.88163	-3.31956	0.00132518	0.179878	-
ENSGALG00000042656	2.68814	4.05042	2.89357	1.18691	41.426	5.17215	4.44771	48.8855	2.70476	24.9829	-3.19447	0.00135989	0.182346	-
novel.2144	0	0	0	0	5.52347	1.03443	10.6745	9.77711	0	6.75238	-5.18573	0.00138488	0.18383	-
novel.959	26.8814	12.1512	16.3969	33.2336	51.5524	158.268	50.7039	49.9719	22.1658	77.624	-1.81069	0.00139066	0.18383	-
novel.1263	10.7526	4.05042	0.964524	0	33.1408	31.0329	34.6921	14.1225	3.94188	28.2471	-2.80785	0.0014389	0.183995	-
ENSGALG00000050044	2.68814	1.0126	1.92905	0	10.1264	19.6542	8.00588	6.51807	1.40745	11.0761	-2.91152	0.0014464	0.183995	-
ENSGALG00000047201	0.896047	0	4.82262	4.74766	19.3321	17.5853	8.00588	21.7269	2.61658	16.6626	-2.69605	0.0014794	0.187005	-
ENSGALG00000007226	242.829	220.748	215.089	136.495	921.499	1347.86	332.689	236.823	203.79	709.718	-1.79968	0.00150607	0.188026	OSTN
ENSGALG00000015209	862.893	794.894	991.531	963.775	1988.45	1356.14	1311.19	1210.19	903.273	1466.49	-0.699417	0.00153089	0.188795	NFIL3
ENSGALG00000003361	37.634	33.4159	48.2262	37.9813	145.451	124.132	64.9366	54.3173	39.3143	97.2092	-1.30615	0.001543	0.189134	TREM-B1
novel.656	2.68814	3.03781	4.82262	0	22.0939	63.1002	7.11634	7.60442	2.63714	24.9787	-3.21854	0.00161108	0.193953	-
ENSGALG00000026853	1.79209	1.0126	2.89357	0	4.60289	36.205	11.564	7.60442	1.42457	14.9941	-3.35117	0.0016603	0.198695	FGF3
ENSGALG00000034294	19.713	108.349	50.1553	39.1682	230.144	131.373	112.082	263.982	54.3463	184.395	-1.76286	0.00168608	0.199421	ATP6V0D2
ENSGALG00000052729	5.37628	4.05042	4.82262	0	21.1733	12.4132	11.564	19.5542	3.56233	16.1762	-2.14002	0.00174665	0.204196	-
ENSGALG00000048484	0	0	0.964524	0	1.84116	38.2739	9.78496	1.08635	0.241131	12.7466	-5.37842	0.0018775	0.216386	-
ENSGALG00000050702	9.85652	1.0126	3.8581	0	14.7292	132.407	35.5817	6.51807	3.6818	47.309	-3.6589	0.00190441	0.216386	-
ENSGALG00000045602	284.047	287.58	436.929	238.57	534.856	443.77	590.656	558.382	311.781	531.916	-0.769878	0.00199655	0.224335	REM1
novel.1836	13.4407	8.10083	6.75167	0	59.8376	148.958	24.9072	10.8635	7.0733	61.1415	-3.09804	0.00205814	0.229977	-
ENSGALG00000045925	10.7526	34.4285	23.1486	23.7383	43.2672	88.961	48.9248	58.6627	23.017	59.9539	-1.38443	0.00210058	0.232154	-
novel.2026	19.713	39.4916	0.964524	0	105.866	302.053	181.467	67.3534	15.0423	164.185	-3.44508	0.00214471	0.235744	-
ENSGALG00000051828	0	0	0.964524	0	49.7112	40.3428	0.889542	0	0.241131	22.7359	-6.21476	0.002226	0.243356	-
ENSGALG00000048087	14.3368	12.1512	8.68072	10.6822	22.0939	32.0673	29.3549	22.8133	11.4627	26.5823	-1.20853	0.00226159	0.245917	-
ENSGALG00000027207	423.83	712.873	880.611	340.645	2095.24	903.057	1340.54	1250.38	589.49	1397.3	-1.24496	0.00237221	0.253315	PERP2
ENSGALG00000043234	429.207	2389.75	1330.08	4068.74	17248.9	15754.4	3567.95	3808.73	2054.44	10095	-2.29691	0.00239225	0.253315	HBA1
ENSGALG00000053963	1.79209	2.02521	0.964524	0	10.1264	27.9296	4.44771	5.43173	1.19546	11.9838	-3.28135	0.00241508	0.254401	-
novel.209	0.896047	2.02521	1.92905	0	5.52347	7.24101	18.6804	7.60442	1.21258	9.76232	-2.98109	0.00243157	0.254811	-
ENSGALG00000052900	1.79209	1.0126	1.92905	0	1.84116	83.7888	9.78496	2.17269	1.18344	24.3969	-4.33217	0.00245265	0.255695	-
ENSGALG00000027887	201.611	66.8319	58.836	39.1682	1220.69	362.05	147.664	172.729	91.6116	475.782	-2.37538	0.00246534	0.2557	-
ENSGALG00000006394	135.303	142.777	134.069	21.3645	278.015	899.954	324.683	225.96	108.378	432.153	-1.99395	0.00253789	0.260552	-
ENSGALG00000010926	302.864	134.676	573.892	65.2803	995.145	702.378	1049.66	1108.07	269.178	963.814	-1.83946	0.00262913	0.264652	SPP1
ENSGALG00000006629	10.7526	13.1639	11.5743	3.56074	33.1408	124.132	28.4653	13.0361	9.76286	49.6935	-2.3393	0.00268336	0.267345	RBP4A
ENSGALG00000027905	222.22	269.353	420.533	328.775	592.852	426.185	557.743	557.295	310.22	533.519	-0.782887	0.00275757	0.271046	CSRNP1
ENSGALG00000006106	19.713	51.6428	152.395	22.5514	335.09	144.82	334.468	202.06	61.5755	254.11	-2.04402	0.00276072	0.271046	TNFRSF6B
ENSGALG00000015598	71.6838	32.4033	73.3038	27.299	275.253	142.751	63.1575	149.916	51.1725	157.769	-1.62085	0.00309783	0.294311	RASGRF2
ENSGALG00000051140	0.896047	0	0	0	0	24.8263	31.134	3.25904	0.224012	14.8048	-5.59646	0.00314542	0.294311	-
ENSGALG00000039344	8.06442	5.06302	5.78714	1.18691	11.0469	110.684	22.2386	7.60442	5.02538	37.8935	-2.89898	0.00314631	0.294311	EDKM
ENSGALG00000013994	57.347	180.243	95.4879	99.7008	179.513	308.26	331.799	197.715	108.195	254.322	-1.23414	0.00317982	0.294311	-
ENSGALG00000053777	4.48023	12.1512	2.89357	1.18691	23.935	54.8248	29.3549	7.60442	5.17799	28.9298	-2.47421	0.00318101	0.294311	-
ENSGALG00000051945	17.9209	9.11344	9.64524	1.18691	14.7292	166.543	30.2444	35.8494	9.46663	61.8416	-2.69526	0.00324358	0.294311	-
novel.2059	256.269	113.412	112.849	4.74766	718.051	1107.87	326.462	573.59	121.82	681.494	-2.48266	0.00329877	0.295841	-
novel.1775	7.16838	2.02521	2.89357	2.37383	23.0144	50.6871	12.4536	4.34538	3.61525	22.6251	-2.62689	0.00331419	0.295841	-
ENSGALG00000047700	7.16838	19.2395	2.89357	0	39.5849	87.9265	32.0235	27.1586	7.32536	46.6734	-2.66327	0.00332195	0.295841	-
ENSGALG00000012886	14.3368	21.2647	35.6874	22.5514	46.0289	89.9954	39.1399	55.4036	23.4601	57.6419	-1.2956	0.00333507	0.295841	-
ENSGALG00000054414	2.68814	5.06302	3.8581	2.37383	9.20578	62.0658	17.7908	4.34538	3.49577	23.3519	-2.73527	0.00336056	0.296801	-
novel.1890	17.9209	9.11344	13.5033	5.93457	45.1083	155.164	16.0118	20.6406	11.6181	59.2313	-2.34165	0.00357435	0.310786	-
ENSGALG00000014736	11.6486	9.11344	8.68072	15.4299	109.549	59.9969	18.6804	11.9498	11.2182	50.044	-2.16257	0.0036282	0.312403	-
ENSGALG00000051041	26.8814	66.8319	34.7229	66.4672	132.563	101.374	72.0529	146.657	48.7258	113.162	-1.22013	0.0037708	0.323154	-
ENSGALG00000007139	18.817	17.2143	23.1486	17.8037	64.4405	21.723	64.9366	39.1084	19.2459	47.5521	-1.30751	0.00389909	0.332739	FAM107A
novel.1599	4.48023	2.02521	0.964524	1.18691	37.7437	12.4132	5.33725	6.51807	2.16422	15.503	-2.81804	0.00392846	0.333135	-
ENSGALG00000034458	25.0893	16.2017	43.4036	39.1682	62.5993	77.5822	64.9366	55.4036	30.9657	65.1304	-1.07667	0.00398181	0.334241	S100A1
ENSGALG00000033220	0.896047	3.03781	3.8581	3.56074	10.1264	8.27544	8.89542	24.9859	2.83817	13.0708	-2.21516	0.00407087	0.334241	gga-mir-223
ENSGALG00000051296	11.6486	10.126	17.3614	0	20.2527	115.856	124.536	17.3815	9.78402	69.5066	-2.82038	0.00407433	0.334241	-
ENSGALG00000050037	8.06442	6.07562	5.78714	0	18.4116	102.409	17.7908	9.77711	4.9818	37.097	-2.87862	0.00411703	0.335754	-
ENSGALG00000008308	1136.19	1178.67	1410.13	1201.16	1622.06	1778.18	1431.27	1868.51	1231.54	1675.01	-0.443391	0.00415738	0.337683	BHLHE40
novel.1483	14.3368	9.11344	19.2905	0	38.6643	205.852	56.0412	17.3815	10.6852	79.4846	-2.88652	0.00417897	0.337939	-
novel.9	2.68814	1.0126	0	0	74.5668	70.3412	0	1.08635	0.925186	36.4986	-5.26746	0.00420654	0.337939	-
ENSGALG00000054480	7.16838	3.03781	5.78714	0	8.2852	65.1691	18.6804	15.2088	3.99833	26.8359	-2.71935	0.00425271	0.339576	-
novel.1119	9.85652	2.02521	1.92905	0	31.2997	129.304	7.11634	4.34538	3.45269	43.0163	-3.61595	0.00426464	0.339576	-
ENSGALG00000006522	33.1537	54.6806	72.3393	56.9719	93.899	83.7888	99.6287	127.102	54.2864	101.105	-0.89884	0.00439375	0.343103	HCK
ENSGALG00000005776	94.981	123.538	126.353	121.065	170.307	212.058	184.135	143.398	116.484	177.474	-0.609643	0.00450844	0.349392	-
novel.1797	9.85652	7.08823	4.82262	0	28.5379	68.2724	16.9013	11.9498	5.44184	31.4153	-2.50817	0.00454429	0.349461	-
ENSGALG00000050168	1.79209	3.03781	2.89357	0	2.76173	52.7559	18.6804	4.34538	1.93087	19.6359	-3.32389	0.00462008	0.351388	-
ENSGALG00000033428	121.862	73.9201	174.579	92.5793	654.531	405.496	212.601	118.412	115.735	347.76	-1.58687	0.00463412	0.351388	CA13
ENSGALG00000048224	3.58419	1.0126	0.964524	2.37383	8.2852	37.2395	6.2268	5.43173	1.98379	14.2958	-2.83959	0.00465533	0.351388	-
ENSGALG00000015572	63.6193	49.6176	62.6941	52.2242	91.1372	105.512	70.2738	111.894	57.0388	94.7041	-0.725113	0.00468599	0.352018	CCDC125
novel.1292	0.896047	1.0126	0.964524	0	1.84116	34.1362	4.44771	4.34538	0.718294	11.1926	-3.91788	0.00474859	0.352018	-
ENSGALG00000050237	5.37628	1.0126	4.82262	0	11.9675	35.1706	23.1281	5.43173	2.80288	18.9245	-2.71899	0.00476516	0.352018	-
ENSGALG00000009963	0.896047	51.6428	5.78714	29.6729	258.682	89.9954	44.4771	197.715	21.9997	147.717	-2.75086	0.00480736	0.352018	LYZ
ENSGALG00000052941	24.1933	19.2395	13.5033	7.12149	40.5054	83.7888	34.6921	28.245	16.0144	46.8078	-1.53574	0.00481387	0.352018	-
ENSGALG00000009965	64.5154	185.307	161.076	77.1495	302.87	275.158	240.176	238.996	122.012	264.3	-1.11478	0.00481929	0.352018	MPL
ENSGALG00000050954	0.896047	0	2.89357	0	5.52347	19.6542	5.33725	7.60442	0.947405	9.52983	-3.27411	0.00484774	0.352018	-
ENSGALG00000053911	7.16838	11.1386	3.8581	0	20.2527	36.205	11.564	43.4538	5.54128	27.8689	-2.31043	0.00488143	0.352018	-
ENSGALG00000000378	150.536	115.437	113.814	102.075	255	200.679	161.897	168.384	120.465	196.49	-0.703774	0.00489959	0.352018	SLC25A37
ENSGALG00000051975	0.896047	1.0126	2.89357	1.18691	6.44405	54.8248	7.11634	1.08635	1.49728	17.3679	-3.53009	0.00496079	0.352018	-
ENSGALG00000046053	0	0	1.92905	0	4.60289	31.0329	4.44771	3.25904	0.482262	10.8356	-4.42385	0.00502106	0.352018	-
novel.537	6.27233	9.11344	0.964524	0	22.0939	45.5149	16.0118	14.1225	4.08757	24.4358	-2.5603	0.00504795	0.352018	-
ENSGALG00000051245	7.16838	6.07562	2.89357	0	13.8087	65.1691	24.0176	6.51807	4.03439	27.3784	-2.74098	0.00506002	0.352018	-
ENSGALG00000049818	8.06442	7.08823	12.5388	0	30.3791	130.338	93.4019	2.17269	6.92287	64.073	-3.20155	0.00507323	0.352018	-
ENSGALG00000041730	25.0893	18.2269	64.6231	13.0561	221.859	46.5493	92.5124	80.3896	30.2488	110.328	-1.86408	0.00507894	0.352018	GPR20
ENSGALG00000001370	380.82	260.239	252.705	135.308	931.625	343.431	630.685	471.474	257.268	594.304	-1.20714	0.00511025	0.352018	ADAMTS8
ENSGALG00000046425	233.868	112.399	161.076	46.2897	516.444	363.085	295.328	272.673	138.408	361.882	-1.38451	0.00513917	0.352018	-
ENSGALG00000052026	782.249	1170.57	704.103	335.897	2513.18	2262.3	864.635	1817.46	748.205	1864.39	-1.31695	0.00514844	0.352018	-
ENSGALG00000038752	24.1933	21.2647	14.4679	5.93457	38.6643	69.3068	32.0235	38.0221	16.4651	44.5042	-1.42006	0.00514953	0.352018	-
novel.1146	8.96047	8.10083	6.75167	0	46.9495	31.0329	17.7908	13.0361	5.95324	27.2023	-2.17201	0.00515191	0.352018	-
ENSGALG00000047974	0	0	0	0	32.2202	3.10329	0.889542	1.08635	0	9.32485	-5.65255	0.0051935	0.353665	-
ENSGALG00000047398	270.606	144.802	123.459	22.5514	677.545	932.021	315.787	257.464	140.355	545.704	-1.95769	0.00524089	0.355695	-
ENSGALG00000023355	84.2284	70.8823	54.0134	41.542	109.549	86.8921	121.867	158.606	62.6665	119.229	-0.922477	0.00528881	0.357747	TMEM154
ENSGALG00000051602	2.68814	0	0	0	0.920578	3.10329	65.8261	11.9498	0.672035	20.4499	-4.86287	0.00532732	0.357957	-
ENSGALG00000048356	10.7526	16.2017	11.5743	4.74766	24.8556	45.5149	24.9072	20.6406	10.819	28.9796	-1.40886	0.00543583	0.362725	-
ENSGALG00000035500	5.37628	7.08823	7.71619	2.37383	12.8881	21.723	14.2327	16.2952	5.63863	16.2847	-1.50665	0.00546251	0.362725	-
ENSGALG00000047501	1.79209	17.2143	5.78714	0	23.0144	31.0329	48.0353	35.8494	6.19838	34.483	-2.47055	0.00548586	0.362725	-
ENSGALG00000049112	0.896047	1.0126	0.964524	1.18691	9.20578	18.6197	4.44771	2.17269	1.01502	8.61148	-3.09294	0.00548795	0.362725	-
ENSGALG00000050341	5.37628	2.02521	9.64524	0	12.8881	98.2708	30.2444	5.43173	4.26168	36.7088	-3.08933	0.00551143	0.36309	-
ENSGALG00000012470	16.1288	20.2521	21.2195	5.93457	69.9639	29.9985	29.3549	43.4538	15.8838	43.1928	-1.43413	0.00568104	0.368014	LYPD6
ENSGALG00000045478	138.887	195.433	342.406	167.355	370.993	416.875	411.858	368.271	211.02	391.999	-0.893077	0.00568987	0.368014	-
ENSGALG00000051786	2.68814	2.02521	2.89357	0	4.60289	23.7919	12.4536	6.51807	1.90173	11.8416	-2.59619	0.00577334	0.368014	-
novel.1867	25.0893	5.06302	20.255	22.5514	22.0939	341.362	72.0529	17.3815	18.2397	113.223	-2.63344	0.00578404	0.368014	-
ENSGALG00000048395	10.7526	14.1765	7.71619	3.56074	37.7437	89.9954	21.349	9.77711	9.05149	39.7163	-2.12534	0.00583966	0.368014	-
ENSGALG00000051560	1.79209	1.0126	0	0	2.76173	17.5853	8.89542	4.34538	0.701174	8.39696	-3.51396	0.00587841	0.368086	-
ENSGALG00000010473	172.041	132.651	141.785	33.2336	285.379	342.396	278.427	266.155	119.928	293.089	-1.28653	0.00587846	0.368086	PDZK1IP1
ENSGALG00000003103	123.654	132.651	196.763	140.056	360.867	143.786	302.444	387.825	148.281	298.73	-1.0105	0.00593609	0.369407	MST1R
ENSGALG00000021230	7.16838	30.3781	22.1841	39.1682	179.513	154.13	32.9131	34.7631	24.7247	100.33	-2.02605	0.0060682	0.373631	EPB42
ENSGALG00000003573	6.27233	1.0126	12.5388	3.56074	12.8881	127.235	6.2268	27.1586	5.84612	43.3771	-2.88278	0.00607179	0.373631	HPCA
ENSGALG00000002118	466.84	547.819	771.619	409.486	1133.23	1159.6	678.721	894.062	548.941	966.403	-0.815533	0.00614598	0.373631	CO6
novel.1280	21.5051	24.3025	7.71619	2.37383	67.2022	68.2724	32.9131	33.6767	13.9744	50.5161	-1.84389	0.00615223	0.373631	-
ENSGALG00000033204	692.644	673.382	712.783	200.589	1356.01	1356.14	983.834	1317.74	569.849	1253.43	-1.13662	0.00617254	0.373631	PQLC2
ENSGALG00000051113	12.5447	13.1639	6.75167	8.3084	12.8881	80.6855	32.9131	20.6406	10.1921	36.7818	-1.84675	0.00617357	0.373631	-
novel.1378	0	0	0.964524	0	8.2852	9.30987	0.889542	4.34538	0.241131	5.7075	-4.21774	0.00619654	0.373631	-
ENSGALG00000007349	90.5007	66.8319	119.601	103.262	153.737	129.304	152.112	186.851	95.0488	155.501	-0.710079	0.00620717	0.373631	RASL12
ENSGALG00000051537	0	0	0	0	1.84116	4.13772	6.2268	3.25904	0	3.86618	-4.38206	0.00625231	1	-
novel.1670	27.7775	26.3277	9.64524	3.56074	40.5054	186.197	45.3667	33.6767	16.8278	76.4365	-2.17632	0.00631693	0.379109	-
ENSGALG00000042868	2.68814	3.03781	0.964524	4.74766	6.44405	8.27544	13.3431	18.4679	2.85953	11.6326	-2.04752	0.00637088	0.380153	-
ENSGALG00000047021	0	3.03781	4.82262	0	8.2852	34.1362	13.3431	7.60442	1.96511	15.8422	-2.99505	0.00637384	0.380153	-
ENSGALG00000046899	1.79209	5.06302	2.89357	0	23.935	51.7215	11.564	1.08635	2.43717	22.0767	-3.16505	0.00666859	0.391048	-
ENSGALG00000028567	2443.52	2395.82	2545.38	1472.96	6247.04	3321.55	3746.75	2996.14	2214.42	4077.87	-0.880818	0.00667053	0.391048	MYL9
ENSGALG00000026159	681.892	730.087	1029.15	662.298	1438.86	911.333	1370.78	1203.67	775.856	1231.16	-0.666132	0.00682992	0.394517	PDLIM7
ENSGALG00000049786	4.48023	6.07562	3.8581	0	4.60289	84.8232	10.6745	15.2088	3.60349	28.8274	-2.98271	0.0068313	0.394517	-
novel.1766	36.7379	21.2647	16.3969	1.18691	61.6787	80.6855	101.408	46.7129	18.8966	72.6212	-1.93306	0.00684675	0.394517	-
ENSGALG00000053408	7.16838	9.11344	5.78714	3.56074	18.4116	14.482	16.0118	16.2952	6.40742	16.3001	-1.33271	0.00690028	0.395349	-
novel.882	7.16838	4.05042	6.75167	1.18691	12.8881	17.5853	10.6745	22.8133	4.78934	15.9903	-1.70005	0.00696432	0.397445	-
ENSGALG00000030397	30.4656	16.2017	41.4745	45.1028	374.675	124.132	29.3549	47.7992	33.3111	143.99	-2.1134	0.00701856	0.398737	TRIM27.1
novel.2286	58.2431	41.5168	95.4879	21.3645	122.437	107.581	233.95	104.289	54.153	142.064	-1.38855	0.00707533	0.399631	-
novel.1195	9.85652	1.0126	3.8581	0	16.5704	54.8248	26.6863	6.51807	3.6818	26.1499	-2.7978	0.00708718	0.399631	-
ENSGALG00000052691	0	2.02521	2.89357	1.18691	25.7762	38.2739	1.77908	2.17269	1.52642	17.0005	-3.48201	0.00714244	0.400155	-
ENSGALG00000006297	239.245	158.979	222.805	161.42	319.441	921.677	538.173	189.024	195.612	492.079	-1.33042	0.0073044	0.403638	TRPC7
novel.2018	8.06442	13.1639	13.5033	10.6822	28.5379	77.5822	29.3549	11.9498	11.3535	36.8562	-1.69938	0.00740372	0.406635	-
ENSGALG00000052294	2.68814	3.03781	0	0	4.60289	35.1706	9.78496	5.43173	1.43149	13.7475	-3.23013	0.00760514	0.412549	-
ENSGALG00000031597	82.4363	958.936	274.889	1394.62	4715.2	5277.66	1240.91	1377.49	677.722	3152.81	-2.21813	0.0076286	0.412549	HBM
ENSGALG00000047576	6.27233	5.06302	1.92905	4.74766	12.8881	74.4789	10.6745	5.43173	4.50301	25.8683	-2.5195	0.00762885	0.412549	-
ENSGALG00000039705	1025.08	1045.01	1415.92	804.728	1446.23	1417.17	2426.67	1945.64	1072.68	1808.93	-0.753736	0.00769279	0.414282	GFPT2
ENSGALG00000047892	9.85652	5.06302	24.1131	0	51.5524	94.1331	45.3667	20.6406	9.75816	52.9232	-2.42873	0.00776094	0.414282	-
ENSGALG00000049345	5.37628	9.11344	1.92905	0	16.5704	41.3772	57.8202	3.25904	4.10469	29.7567	-2.84655	0.00777484	0.414282	-
novel.787	8.96047	1.0126	1.92905	0	11.9675	21.723	24.0176	10.8635	2.97553	17.1429	-2.48118	0.00780207	0.414282	-
ENSGALG00000054247	8.06442	11.1386	6.75167	3.56074	13.8087	39.3083	17.7908	17.3815	7.37887	22.0723	-1.56562	0.00785819	0.416052	-
ENSGALG00000010160	108.422	104.298	135.033	98.5139	272.491	211.024	111.193	217.269	111.567	202.994	-0.862148	0.00795884	0.417354	DMRT1
ENSGALG00000041634	1156.8	567.058	882.54	572.093	4671.93	1663.36	1979.23	695.261	794.622	2252.45	-1.50307	0.00798351	0.417354	ACTG2
ENSGALG00000048473	4.48023	0	0.964524	0	6.44405	35.1706	8.89542	5.43173	1.36119	13.9855	-3.30016	0.00798733	0.417354	-
ENSGALG00000040910	515.227	461.747	374.235	426.102	602.058	625.83	591.546	548.604	444.328	592.01	-0.413518	0.00800085	0.417354	COA7
ENSGALG00000004804	57.347	1005.52	94.5234	308.598	3553.43	1478.2	677.831	1463.31	366.496	1793.19	-2.29082	0.00802659	0.417354	-
novel.1624	1.79209	9.11344	21.2195	2.37383	34.982	95.1675	10.6745	43.4538	8.62472	46.0695	-2.41088	0.00802723	0.417354	-
ENSGALG00000049123	12.5447	7.08823	8.68072	2.37383	13.8087	21.723	26.6863	23.8996	7.67186	21.5294	-1.46102	0.00808791	0.418107	-
ENSGALG00000049333	2.68814	2.02521	0	0	8.2852	10.3443	3.55817	11.9498	1.17834	8.53437	-2.79572	0.00808994	0.418107	-
ENSGALG00000047391	2.68814	13.1639	16.3969	0	50.6318	118.959	34.6921	10.8635	8.06223	53.7867	-2.73201	0.00812264	0.418107	-
ENSGALG00000052886	8.96047	5.06302	7.71619	0	19.3321	18.6197	32.0235	13.0361	5.43492	20.7529	-1.90662	0.00813563	0.418107	-
ENSGALG00000003261	6974.83	7982.36	13051.9	5244.98	21975.1	11470.8	15213	15173	8313.53	15958	-0.940726	0.00827167	0.419284	CAVIN1
ENSGALG00000009231	7.16838	3.03781	7.71619	0	11.0469	37.2395	18.6804	14.1225	4.4806	20.2723	-2.1467	0.00834448	0.421673	PNLIP
novel.1933	2.68814	16.2017	13.5033	0	23.0144	62.0658	32.0235	42.3675	8.09829	39.8678	-2.29149	0.00846372	0.421673	-
ENSGALG00000053762	1.79209	3.03781	0	0	6.44405	13.4476	6.2268	6.51807	1.20748	8.15913	-2.71789	0.00846537	0.421673	-
ENSGALG00000048085	1.79209	4.05042	4.82262	0	12.8881	45.5149	11.564	3.25904	2.66628	18.3065	-2.76044	0.00846665	0.421673	-
ENSGALG00000050950	153.224	101.26	230.521	134.121	340.614	234.816	326.462	222.701	154.782	281.148	-0.860818	0.0084755	0.421673	gga-mir-145
ENSGALG00000002637	179.209	265.302	434.036	141.243	570.758	243.091	1270.27	745.233	254.948	707.337	-1.47199	0.00849876	0.421673	RBP7
ENSGALG00000038984	10.7526	14.1765	21.2195	5.93457	23.0144	29.9985	31.134	38.0221	13.0208	30.5422	-1.21562	0.00850644	0.421673	-
ENSGALG00000040180	1115.58	1227.28	1835.49	1640.32	2150.47	2590.21	2416.89	1826.15	1454.66	2245.93	-0.626839	0.0085666	0.423617	CEBPD
ENSGALG00000050843	18.817	18.2269	38.581	13.0561	29.4585	277.227	58.7098	27.1586	22.1702	98.1385	-2.14341	0.00860645	0.424275	-
ENSGALG00000047806	3.58419	2.02521	2.89357	0	11.9675	93.0987	12.4536	0	2.12574	29.3799	-3.76784	0.00862186	0.424275	-
ENSGALG00000046690	6.27233	7.08823	6.75167	0	17.491	70.3412	14.2327	9.77711	5.02806	27.9605	-2.45764	0.00875714	0.429059	-
novel.443	5.37628	3.03781	0.964524	0	30.3791	66.2035	1.77908	3.25904	2.34465	25.4052	-3.41283	0.00879477	0.429059	-
ENSGALG00000049067	91.3968	65.8193	198.692	105.635	776.047	114.822	281.095	247.687	115.386	354.913	-1.62112	0.00883691	0.429059	-
ENSGALG00000051892	0	0	1.92905	0	34.0614	0	1.77908	39.1084	0.482262	18.7372	-5.21607	0.00885385	0.429059	-
ENSGALG00000047940	13.4407	12.1512	13.5033	0	33.1408	58.9625	37.3608	21.7269	9.77382	37.7977	-1.93647	0.00886121	0.429059	-
ENSGALG00000002260	671.139	1214.11	1492.12	665.859	2121.01	1790.6	2319.04	1422.03	1010.81	1913.17	-0.920417	0.00889087	0.429059	CISH
ENSGALG00000027742	0	1.0126	0	1.18691	3.68231	5.17215	8.00588	4.34538	0.54988	5.30143	-3.38458	0.00893318	0.429059	-
novel.1674	0	1.0126	0	0	1.84116	10.3443	5.33725	2.17269	0.253151	4.92385	-4.00575	0.00893897	0.429059	-
ENSGALG00000041442	6.27233	8.10083	6.75167	1.18691	20.2527	12.4132	24.0176	11.9498	5.57794	17.1583	-1.60476	0.00896707	0.429059	-
ENSGALG00000031906	0.896047	0	1.92905	3.56074	8.2852	34.1362	5.33725	3.25904	1.59646	12.7544	-3.03172	0.00901607	0.429059	FAM83C
novel.58	13.4407	13.1639	18.326	1.18691	44.1877	287.571	12.4536	8.69076	11.5294	88.2259	-2.93038	0.00904694	0.429517	-
ENSGALG00000019352	0	0	0.964524	0	2.76173	8.27544	1.77908	5.43173	0.241131	4.562	-3.88809	0.00913452	1	-
ENSGALG00000046842	1.79209	4.05042	6.75167	2.37383	9.20578	41.3772	7.11634	11.9498	3.742	17.4123	-2.20947	0.00923527	0.434988	-
ENSGALG00000054301	1.79209	0	0	0	8.2852	52.7559	5.33725	0	0.448023	16.5946	-5.0877	0.00926221	0.434988	-
novel.669	33.1537	13.1639	9.64524	2.37383	99.4224	115.856	25.7967	22.8133	14.5842	65.9721	-2.1677	0.00928843	0.434988	-
ENSGALG00000024318	221.324	177.206	226.663	166.168	588.249	229.643	354.038	297.659	197.84	367.397	-0.892872	0.00929122	0.434988	TMEM200B
ENSGALG00000000769	83.3324	81.0083	192.905	68.8411	183.195	183.094	273.979	237.91	106.522	219.544	-1.0419	0.00936974	0.437651	RAB7B
novel.1866	17.0249	7.08823	8.68072	0	43.2672	25.8607	26.6863	29.3313	8.19846	31.2864	-1.90997	0.00946843	0.438472	-
novel.285	13.4407	37.4663	17.3614	0	20.2527	245.16	191.252	31.504	17.0671	122.042	-2.83549	0.00960122	0.442334	-
ENSGALG00000054418	0.896047	0	0	0	1.84116	11.3787	4.44771	2.17269	0.224012	4.96007	-4.015	0.00974132	0.44577	-
ENSGALG00000011353	107.526	101.26	53.0488	55.785	172.148	336.19	131.652	103.203	79.405	185.798	-1.22459	0.0097592	0.44577	TNNI3K
novel.564	14.3368	9.11344	18.326	0	72.7257	85.8577	14.2327	35.8494	10.444	52.1664	-2.30939	0.00984154	0.44629	-
ENSGALG00000002963	533.148	506.302	621.154	696.719	1463.72	678.586	832.611	1001.61	589.331	994.132	-0.754789	0.0099903	0.450918	PID1
novel.7	7.16838	1.0126	0	0	19.3321	25.8607	11.564	7.60442	2.04524	16.0903	-2.92773	0.0101657	0.451723	-
ENSGALG00000049787	4.48023	5.06302	6.75167	11.8691	15.6498	16.5509	16.0118	19.5542	7.04102	16.9417	-1.29284	0.0101817	0.451723	-
novel.1843	4.48023	12.1512	1.92905	2.37383	8.2852	69.3068	16.0118	14.1225	5.23359	26.9316	-2.35795	0.0102145	0.451723	-
novel.1282	0.896047	2.02521	2.89357	0	6.44405	28.964	8.00588	2.17269	1.45371	11.3967	-2.94383	0.0102241	0.451723	-
ENSGALG00000038606	106.63	157.966	127.317	26.1121	306.552	292.744	235.729	195.542	104.506	257.642	-1.29993	0.0102744	0.452723	-
novel.1217	2.68814	22.2773	8.68072	1.18691	19.3321	57.9281	28.4653	45.6265	8.70826	37.838	-2.11399	0.0103755	0.455192	-
ENSGALG00000028284	8.96047	0	7.71619	51.0373	325.885	13.4476	56.0412	189.024	16.9285	146.099	-3.11584	0.0104873	0.455312	PTX3
ENSGALG00000007689	206.987	202.521	226.663	219.579	239.35	339.293	293.549	287.882	213.938	290.018	-0.438473	0.0107092	0.456062	CCDC84
ENSGALG00000002643	447.127	287.58	284.535	268.243	467.654	663.069	399.404	564.9	321.871	523.757	-0.700875	0.0107398	0.456062	-
ENSGALG00000053535	3.58419	6.07562	1.92905	1.18691	9.20578	36.205	13.3431	4.34538	3.19394	15.7748	-2.29084	0.0107524	0.456062	-
novel.1072	11.6486	12.1512	12.5388	0	34.982	94.1331	22.2386	19.5542	9.08467	42.727	-2.22161	0.0107691	0.456062	-
ENSGALG00000030932	48.3865	41.5168	95.4879	66.4672	99.4224	112.753	99.6287	197.715	62.9646	127.38	-1.01533	0.0107829	0.456062	NKX2-3
ENSGALG00000054608	27.7775	17.2143	10.6098	13.0561	56.1553	196.542	40.0294	8.69076	17.1644	75.3543	-2.13101	0.0108268	0.456062	-
ENSGALG00000048403	15.2328	17.2143	5.78714	4.74766	26.6968	22.7575	33.8026	24.9859	10.7455	27.0607	-1.32085	0.0108311	0.456062	-
ENSGALG00000013684	59.1391	25.3151	31.8293	16.6168	82.852	108.615	101.408	38.0221	33.2251	82.7243	-1.30994	0.0108554	0.456062	SGCZ
ENSGALG00000026465	280.463	327.071	323.116	138.869	615.867	393.083	400.294	541	267.38	487.561	-0.86549	0.0109065	0.456062	TMEM100
ENSGALG00000005214	85.1245	42.5294	56.9069	15.4299	110.469	341.362	91.6228	85.8213	49.9977	157.319	-1.6497	0.0109238	0.456062	TERB1
ENSGALG00000054405	22.4012	9.11344	7.71619	0	15.6498	118.959	56.0412	28.245	9.8077	54.7238	-2.46779	0.0109696	0.456502	-
ENSGALG00000054485	85.1245	57.7184	30.8648	0	132.563	468.597	225.054	155.347	43.4269	245.39	-2.49594	0.0110462	0.458299	-
ENSGALG00000010145	166.665	154.928	94.5234	53.4112	245.794	303.088	253.52	167.297	117.382	242.425	-1.04406	0.0110721	0.458299	MDGA1
novel.1511	8.96047	23.2899	15.4324	10.6822	36.8231	92.0642	22.2386	23.8996	14.5912	43.7564	-1.58269	0.0110808	0.458299	-
novel.1825	1.79209	3.03781	1.92905	0	1.84116	46.5493	14.2327	2.17269	1.68974	16.199	-3.23929	0.0111508	0.459319	-
ENSGALG00000049688	2.68814	1.0126	0.964524	0	4.60289	34.1362	8.00588	1.08635	1.16632	11.9578	-3.31037	0.0112079	0.459795	-
novel.248	1.79209	3.03781	18.326	2.37383	42.3466	47.5838	5.33725	40.1948	6.38242	33.8656	-2.3995	0.0112533	0.460723	-
ENSGALG00000012420	1749.98	1278.92	1952.2	2037.93	3141.93	2201.27	3145.42	2247.65	1754.76	2684.07	-0.613359	0.0113644	0.461513	CG-1B
ENSGALG00000049243	0.896047	0	3.8581	1.18691	6.44405	7.24101	3.55817	26.0723	1.48526	10.8289	-2.84838	0.011398	0.461513	-
ENSGALG00000048764	17.0249	17.2143	8.68072	3.56074	34.0614	61.0314	17.7908	27.1586	11.6202	35.0106	-1.5771	0.0114097	0.461513	-
novel.803	17.9209	8.10083	14.4679	0	11.0469	97.2364	48.0353	51.0582	10.1224	51.8442	-2.34425	0.0114323	0.461513	-
novel.2095	2.68814	1.0126	1.92905	3.56074	3.68231	6.20658	11.564	21.7269	2.29763	10.795	-2.23826	0.0114999	0.463318	-
ENSGALG00000036711	454.296	739.201	748.471	1039.74	1203.2	1167.87	1224.9	1212.36	745.426	1202.08	-0.690175	0.0115653	0.465028	S100A11
ENSGALG00000008263	174.729	146.828	189.047	163.794	347.058	429.288	248.182	171.643	168.599	299.043	-0.82663	0.0116582	0.467831	CNTN4
ENSGALG00000011961	123.654	117.462	137.927	132.934	141.769	208.955	189.472	183.592	127.994	180.947	-0.498961	0.011709	0.46857	TNIP3
novel.1878	66.3075	75.9453	93.5588	9.49532	133.484	562.73	162.786	84.7349	61.3267	235.934	-1.94178	0.0117229	0.46857	-
ENSGALG00000010137	41.2182	18.2269	23.1486	26.1121	46.0289	84.8232	72.0529	33.6767	27.1764	59.1454	-1.11886	0.0119336	0.470671	TTC6
ENSGALG00000006719	226.7	147.84	145.643	295.542	399.531	877.196	323.793	254.205	203.931	463.681	-1.18557	0.011963	0.470671	GNAZ
ENSGALG00000053529	4.48023	2.02521	3.8581	0	4.60289	34.1362	8.00588	11.9498	2.59088	14.6737	-2.46299	0.0119927	0.470671	-
ENSGALG00000047780	0.896047	2.02521	2.89357	0	18.4116	24.8263	4.44771	1.08635	1.45371	12.193	-3.04532	0.0119929	0.470671	-
ENSGALG00000005544	2.68814	0	6.75167	8.3084	15.6498	12.4132	12.4536	39.1084	4.43705	19.9063	-2.17884	0.0120082	0.470671	GPR55
novel.1116	24.1933	3.03781	5.78714	0	30.3791	91.0298	42.698	22.8133	8.25456	46.73	-2.48419	0.0120426	0.471107	-
novel.338	4.48023	14.1765	5.78714	0	9.20578	59.9969	22.2386	30.4177	6.11096	30.4647	-2.30683	0.0121081	0.47113	-
ENSGALG00000050297	40.3221	33.4159	35.6874	0	110.469	299.985	97.8496	56.49	27.3564	141.198	-2.36398	0.0121131	0.47113	-
novel.1150	1.79209	10.126	14.4679	4.74766	8.2852	40.3428	45.3667	24.9859	7.78341	29.7451	-1.93308	0.0122177	0.473206	-
ENSGALG00000002556	94.0849	59.7436	79.091	93.7663	171.228	584.453	135.21	74.9578	81.6715	241.462	-1.56376	0.012273	0.473206	NGF
ENSGALG00000054275	0	0	0	0	0.920578	12.4132	5.33725	1.08635	0	4.93933	-4.7321	0.0123017	1	-
ENSGALG00000054744	1.79209	6.07562	0.964524	0	3.68231	48.6182	10.6745	6.51807	2.20806	17.3733	-2.96188	0.0123435	0.473206	-
ENSGALG00000052120	1.79209	8.10083	3.8581	0	9.20578	40.3428	9.78496	13.0361	3.43776	18.0924	-2.38102	0.0123497	0.473206	-
ENSGALG00000025541	10.7526	11.1386	13.5033	15.4299	33.1408	14.482	31.134	28.245	12.7061	26.7504	-1.08527	0.0123512	0.473206	RF00438
ENSGALG00000037267	1.79209	2.02521	4.82262	3.56074	67.2022	11.3787	1.77908	5.43173	3.05017	21.4479	-2.82046	0.0123733	0.473206	-
ENSGALG00000044307	7.16838	6.07562	2.89357	0	5.52347	63.1002	15.1222	13.0361	4.03439	24.1955	-2.5629	0.012377	0.473206	-
ENSGALG00000048328	321.681	202.521	463.936	277.738	711.607	356.878	724.087	559.468	316.469	588.01	-0.893659	0.0125276	0.477159	-
ENSGALG00000047257	4.48023	3.03781	2.89357	0	1.84116	28.964	16.0118	14.1225	2.6029	15.2349	-2.51615	0.0125965	0.47888	-
ENSGALG00000019719	3797.45	3902.58	4769.57	2782.13	5046.61	5356.28	5277.65	6442.03	3812.93	5530.64	-0.536386	0.0127077	0.481297	KRT19
ENSGALG00000011715	5448.86	5676.66	4726.17	6283.53	13864.8	8787.48	5887.88	8395.28	5533.8	9233.87	-0.738693	0.0127777	0.483045	HSPA2
ENSGALG00000011612	1.79209	0	0	2.37383	8.2852	22.7575	4.44771	2.17269	1.04148	9.41576	-3.20371	0.0129594	0.487617	GC
ENSGALG00000041794	0	0	0	0	2.76173	4.13772	6.2268	1.08635	0	3.55315	-4.26419	0.0130114	1	-
novel.1133	9.85652	3.03781	1.92905	0	8.2852	50.6871	8.89542	20.6406	3.70584	22.1271	-2.54626	0.0130376	0.488306	-
ENSGALG00000048420	11.6486	10.126	27.9712	3.56074	34.0614	173.784	24.9072	16.2952	13.3266	62.262	-2.21772	0.0131021	0.489814	-
ENSGALG00000020316	60.0351	136.702	108.991	118.691	316.679	97.2364	284.653	211.837	106.105	227.602	-1.10297	0.0131275	0.489859	IL13RA2
ENSGALG00000013826	697.125	686.545	680.954	568.532	809.188	1170.97	767.675	963.588	658.289	927.856	-0.494296	0.0131585	0.490113	ABRACL
ENSGALG00000003478	5.37628	15.1891	21.2195	27.299	135.325	36.205	27.5758	33.6767	17.271	58.1956	-1.7609	0.0131939	0.490527	GFI1B
ENSGALG00000050743	16.1288	2.02521	15.4324	2.37383	25.7762	139.648	20.4595	11.9498	8.99007	49.4584	-2.44877	0.0133459	0.494088	-
novel.447	25.0893	56.7058	31.8293	3.56074	150.054	132.407	76.5006	43.4538	29.2963	100.604	-1.77693	0.0134812	0.496896	-
novel.1254	39.4261	26.3277	29.9002	0	68.1228	202.748	116.53	56.49	23.9135	110.973	-2.20927	0.0134881	0.496896	-
novel.287	19.713	13.1639	4.82262	2.37383	45.1083	35.1706	24.9072	20.6406	10.0183	31.4567	-1.63484	0.0135588	0.497553	-
ENSGALG00000047918	0	2.02521	0.964524	0	0.920578	36.205	9.78496	1.08635	0.747433	11.9992	-3.9953	0.0136254	0.497553	-
ENSGALG00000048668	8.06442	0	9.64524	0	10.1264	58.9625	33.8026	20.6406	4.42742	30.883	-2.7822	0.0136805	0.497553	-
ENSGALG00000052433	0	1.0126	0	0	0.920578	6.20658	3.55817	6.51807	0.253151	4.30085	-3.80376	0.013705	1	-
novel.273	18.817	33.4159	18.326	20.1775	34.982	48.6182	78.2797	31.504	22.6841	48.346	-1.09579	0.0137476	0.497553	-
ENSGALG00000051298	43.0103	31.3907	13.5033	0	309.314	145.855	72.0529	21.7269	21.9761	137.237	-2.63907	0.0137633	0.497553	-
novel.321	0.896047	14.1765	0	0	29.4585	47.5838	32.0235	15.2088	3.76813	31.0687	-3.04193	0.0137921	0.497553	-
ENSGALG00000048273	15.2328	5.06302	19.2905	2.37383	17.491	44.4805	35.5817	34.7631	10.49	33.0791	-1.63907	0.0138291	0.497553	-
ENSGALG00000053573	25.9854	3.03781	17.3614	2.37383	26.6968	206.886	42.698	10.8635	12.1896	71.786	-2.54957	0.0138453	0.497553	-
novel.79	8.06442	0	6.75167	0	21.1733	73.4445	17.7908	6.51807	3.70402	29.7317	-2.98262	0.0138503	0.497553	-
ENSGALG00000049807	96.7731	163.029	47.2617	7.12149	747.509	133.441	276.648	174.902	78.5464	333.125	-2.08358	0.0139257	0.499376	-
novel.1733	3.58419	4.05042	0	0	4.60289	49.6526	11.564	4.34538	1.90865	17.5412	-3.17632	0.0140632	0.502523	-
ENSGALG00000049042	7.16838	9.11344	0.964524	0	12.8881	47.5838	26.6863	8.69076	4.31158	23.9622	-2.45815	0.0141114	0.503358	-
ENSGALG00000053150	5.37628	4.05042	0.964524	0	15.6498	8.27544	11.564	8.69076	2.59781	11.045	-2.04955	0.0143476	0.508196	-
ENSGALG00000053186	1.79209	0	0	0	4.60289	28.964	2.66863	1.08635	0.448023	9.33047	-4.24988	0.014464	0.511423	-
ENSGALG00000052640	13.4407	5.06302	10.6098	0	25.7762	66.2035	30.2444	10.8635	7.27837	33.2719	-2.17517	0.0147421	0.518537	-
ENSGALG00000040010	125.447	74.9327	72.3393	46.2897	112.311	574.108	130.763	119.498	79.7521	234.17	-1.55203	0.0149299	0.51956	-
ENSGALG00000031306	13.4407	60.7562	49.1907	46.2897	113.231	116.891	46.2562	148.829	42.4193	106.302	-1.32678	0.014951	0.51956	BHLHA15
novel.1105	977.587	727.05	964.524	935.289	1486.73	1154.42	1380.57	1022.25	901.112	1260.99	-0.485043	0.0150346	0.52107	-
novel.1980	8.06442	13.1639	3.8581	0	14.7292	72.4101	18.6804	17.3815	6.27159	30.8003	-2.28313	0.0150805	0.521374	-
ENSGALG00000007673	1229.38	1190.82	1088.95	1070.6	1301.7	1422.34	1342.32	1428.54	1144.94	1373.73	-0.26207	0.0151221	0.521918	LRRC59
ENSGALG00000048491	0	0	2.89357	1.18691	5.52347	4.13772	6.2268	11.9498	1.02012	6.95945	-2.77822	0.015259	0.524746	-
ENSGALG00000046916	2.68814	1.0126	1.92905	0	2.76173	8.27544	3.55817	26.0723	1.40745	10.1669	-2.79817	0.0152838	0.524746	-
ENSGALG00000003212	23.2972	136.702	15.4324	49.8504	221.859	238.953	96.9601	155.347	56.3204	178.28	-1.66344	0.0153019	0.524746	TSPO2
ENSGALG00000054136	21.5051	13.1639	14.4679	0	105.866	5.17215	89.8438	79.3032	12.2842	70.0464	-2.50459	0.0153611	0.525275	-
ENSGALG00000053131	8.96047	3.03781	10.6098	0	13.8087	56.8936	20.4595	14.1225	5.65201	26.3211	-2.19783	0.0154962	0.527626	-
ENSGALG00000053725	10.7526	6.07562	12.5388	7.12149	24.8556	22.7575	18.6804	14.1225	9.12212	20.104	-1.13091	0.0156814	0.531249	-
ENSGALG00000049250	2.68814	23.2899	56.9069	2.37383	109.549	206.886	122.757	20.6406	21.3147	114.958	-2.4291	0.0157799	0.53257	-
ENSGALG00000054635	60.9312	48.605	25.0776	5.93457	72.7257	212.058	67.6052	94.5121	35.1371	111.725	-1.66352	0.0157993	0.53257	-
ENSGALG00000044662	0.896047	0	7.71619	1.18691	200.686	0	0	64.0944	2.44979	66.1951	-4.75174	0.0159025	0.532967	-
ENSGALG00000000994	5.37628	3.03781	4.82262	7.12149	13.8087	13.4476	13.3431	9.77711	5.08955	12.5941	-1.32299	0.0159124	0.532967	-
ENSGALG00000030643	202.507	185.307	189.047	104.448	236.589	289.64	242.845	291.141	170.327	265.054	-0.634432	0.0159422	0.532967	VANGL2
ENSGALG00000048688	18.817	19.2395	26.0422	0	54.3141	320.673	48.0353	10.8635	16.0247	108.472	-2.7548	0.0159548	0.532967	-
ENSGALG00000051542	5.37628	7.08823	2.89357	0	11.9675	8.27544	23.1281	14.1225	3.83952	14.3734	-1.88124	0.0162482	0.540492	-
ENSGALG00000008776	1.79209	0	0	0	5.52347	23.7919	2.66863	1.08635	0.448023	8.26758	-4.07417	0.0163411	0.5409	HYAL6
novel.1625	95.877	83.0335	57.8714	8.3084	131.643	474.803	122.757	120.584	61.2726	212.447	-1.79121	0.0163445	0.5409	-
novel.383	68.9956	129.613	51.1198	23.7383	662.816	198.611	121.867	49.9719	68.3667	258.316	-1.91723	0.0165771	0.545158	-
novel.2247	0	0	0	0	103.105	101.374	0	0	0	51.1197	-8.10471	0.0166472	0.545844	-
novel.2211	172.041	432.382	196.763	310.972	540.379	279.296	832.611	677.88	278.039	582.542	-1.06776	0.0166573	0.545844	-
ENSGALG00000052644	9.85652	8.10083	8.68072	2.37383	23.935	21.723	12.4536	15.2088	7.25297	18.3301	-1.31345	0.0166794	0.545844	-
ENSGALG00000050361	9.85652	1.0126	0.964524	0	14.7292	35.1706	9.78496	11.9498	2.95841	17.9087	-2.55711	0.0167182	0.545844	-
ENSGALG00000053649	3.58419	3.03781	8.68072	5.93457	15.6498	9.30987	13.3431	17.3815	5.30932	13.9211	-1.39515	0.0167641	0.545844	-
ENSGALG00000047098	12.5447	10.126	4.82262	0	9.20578	136.545	25.7967	9.77711	6.87333	45.3311	-2.71051	0.0169332	0.548646	-
ENSGALG00000044026	25.0893	8.10083	10.6098	13.0561	10.1264	109.65	45.3667	31.504	14.214	49.1616	-1.78489	0.016948	0.548646	-
ENSGALG00000001363	834.22	782.743	718.57	707.401	892.04	910.298	957.147	908.185	760.734	916.918	-0.268726	0.0169545	0.548646	MYBBP1A
ENSGALG00000054640	1.79209	4.05042	0.964524	1.18691	10.1264	46.5493	1.77908	2.17269	1.99849	15.1569	-2.91739	0.0169927	0.548939	-
ENSGALG00000052442	3.58419	1.0126	2.89357	0	3.68231	23.7919	7.11634	7.60442	1.87259	10.5487	-2.44415	0.0170346	0.548939	-
ENSGALG00000028236	41.2182	61.7688	210.266	94.9532	251.318	205.852	252.63	230.305	102.052	235.026	-1.20374	0.0171263	0.548939	PRRX2
ENSGALG00000051187	222.22	247.075	274.889	390.495	474.098	406.531	343.363	533.396	283.67	439.347	-0.632448	0.017169	0.549435	CCDC130
ENSGALG00000053135	32.2577	25.3151	35.6874	7.12149	48.7906	221.368	29.3549	51.0582	25.0954	87.6429	-1.79874	0.0172144	0.549759	-
ENSGALG00000034585	9.85652	0	3.8581	7.12149	19.3321	36.205	13.3431	13.0361	5.20903	20.4791	-1.97075	0.0172408	0.549759	BFSP2
novel.1502	10.7526	4.05042	2.89357	3.56074	4.60289	78.6167	16.9013	8.69076	5.31432	27.2029	-2.34368	0.0173926	0.549759	-
ENSGALG00000052410	41.2182	25.3151	4.82262	3.56074	50.6318	161.371	62.268	30.4177	18.7292	76.1721	-2.01716	0.0174079	0.549759	-
novel.1495	3.58419	1.0126	0	0	2.76173	36.205	8.89542	2.17269	1.1492	12.5087	-3.39519	0.0174466	0.549759	-
ENSGALG00000051103	81.5403	84.0461	48.2262	2.37383	146.372	361.016	221.496	99.9438	54.0466	207.207	-1.93654	0.017513	0.549759	-
ENSGALG00000029760	183.69	156.954	186.153	206.523	368.231	177.922	278.427	343.285	183.33	291.966	-0.672113	0.0175168	0.549759	NRBP2
ENSGALG00000043433	5.37628	5.06302	7.71619	4.74766	9.20578	58.9625	21.349	4.34538	5.72579	23.4657	-2.03091	0.0175325	0.549759	SCX
ENSGALG00000050171	15.2328	35.4411	12.5388	2.37383	47.8701	183.094	26.6863	24.9859	16.3966	70.6591	-2.10323	0.017588	0.549795	-
ENSGALG00000006575	648.738	393.903	896.043	103.262	2225.04	1208.21	1014.97	1088.52	510.486	1384.18	-1.43871	0.0176487	0.550189	VIPR2
novel.724	25.0893	13.1639	54.0134	59.3457	347.978	117.925	32.9131	56.49	37.9031	138.827	-1.87513	0.017655	0.550189	-
novel.979	36.7379	28.3529	39.5455	1.18691	70.8845	422.047	49.8144	27.1586	26.4558	142.476	-2.42566	0.0177081	0.550994	-
novel.1535	8.96047	7.08823	1.92905	0	9.20578	58.9625	9.78496	18.4679	4.49444	24.1053	-2.40177	0.0177576	0.55103	-
ENSGALG00000053508	1.79209	0	0	0	3.68231	46.5493	4.44771	0	0.448023	13.6698	-4.8092	0.0178598	0.553162	-
ENSGALG00000011324	51.9707	94.1722	159.146	93.7663	182.274	122.063	257.967	224.874	99.7639	196.794	-0.980801	0.0179673	0.553345	-
ENSGALG00000052783	0.896047	4.05042	2.89357	0	8.2852	42.4116	5.33725	2.17269	1.96001	14.5517	-2.87666	0.0179946	0.553345	-
ENSGALG00000049396	22.4012	74.9327	16.3969	0	186.877	319.639	82.7274	52.1446	28.4327	160.347	-2.49404	0.0180025	0.553345	-
ENSGALG00000005541	155.016	126.575	188.082	84.2709	211.733	268.952	185.914	245.514	138.486	228.028	-0.715902	0.0180777	0.554813	GJB1
ENSGALG00000052367	3.58419	2.02521	3.8581	0	7.36462	45.5149	13.3431	1.08635	2.36687	16.8273	-2.80387	0.0182116	0.55602	-
ENSGALG00000047112	19.713	19.2395	25.0776	0	58.917	103.443	48.0353	34.7631	16.0075	61.2896	-1.92916	0.0182331	0.55602	-
ENSGALG00000053616	3.58419	1.0126	2.89357	3.56074	5.52347	16.5509	12.4536	5.43173	2.76278	9.98992	-1.85627	0.0182509	0.55602	-
ENSGALG00000030776	135.303	173.155	182.295	121.065	211.733	208.955	345.142	203.147	152.955	242.244	-0.663505	0.0184698	0.560275	METTL7A
novel.390	1.79209	3.03781	5.78714	0	6.44405	39.3083	4.44771	10.8635	2.65426	15.2659	-2.50021	0.0184773	0.560275	-
ENSGALG00000012181	23.2972	14.1765	34.7229	9.49532	50.6318	55.8592	31.134	41.2811	20.423	44.7265	-1.11929	0.0185693	0.562222	RRH
ENSGALG00000052190	7.16838	5.06302	22.1841	0	26.6968	88.961	24.9072	22.8133	8.60386	40.8445	-2.23602	0.0187703	0.563312	-
ENSGALG00000025772	43.9063	11.1386	12.5388	0	233.827	38.2739	48.9248	52.1446	16.8959	93.2925	-2.45871	0.0187793	0.563312	ELOVL3
ENSGALG00000015491	1447.12	881.978	724.358	606.513	1657.96	2059.55	1396.58	1256.9	914.991	1592.75	-0.799272	0.0187806	0.563312	GPR89B
ENSGALG00000048132	10.7526	3.03781	10.6098	0	21.1733	81.7199	16.0118	9.77711	6.10004	32.1705	-2.38163	0.0189318	0.564373	-
novel.2226	0.896047	3.03781	1.92905	0	0	27.9296	1.77908	43.4538	1.46573	18.2906	-3.62565	0.018962	0.564373	-
ENSGALG00000054670	27.7775	21.2647	5.78714	1.18691	64.4405	59.9969	32.9131	38.0221	14.004	48.8431	-1.79173	0.019102	0.565183	-
novel.402	12.5447	8.10083	0.964524	0	12.8881	61.0314	17.7908	22.8133	5.4025	28.6309	-2.38688	0.0191184	0.565183	-
novel.1586	315.409	165.054	99.346	39.1682	267.888	729.273	346.921	361.753	154.744	426.459	-1.46093	0.0191463	0.565183	-
ENSGALG00000032143	429.207	652.117	1202.76	678.915	1813.54	740.652	1704.36	1605.62	740.75	1466.04	-0.984948	0.0192686	0.565183	CRISPLD2
ENSGALG00000054274	2.68814	0	0.964524	0	0.920578	32.0673	5.33725	4.34538	0.913166	10.6676	-3.486	0.01932	0.565183	-
ENSGALG00000049108	20.6091	23.2899	9.64524	10.6822	19.3321	102.409	41.8085	23.8996	16.0566	46.8622	-1.5405	0.0193334	0.565183	-
ENSGALG00000014750	738.343	552.882	220.876	45.1028	1334.84	2148.51	938.467	727.851	389.301	1287.42	-1.7251	0.0193606	0.565183	-
ENSGALG00000008166	76.164	62.7814	78.1265	68.8411	113.231	536.869	37.3608	199.888	71.4782	221.837	-1.63313	0.0194109	0.565183	TLR15
ENSGALG00000050718	16.1288	9.11344	1.92905	0	19.3321	69.3068	51.5934	8.69076	6.79283	37.2308	-2.44073	0.0194512	0.565231	-
ENSGALG00000048734	19.713	20.2521	8.68072	0	20.2527	147.923	26.6863	46.7129	12.1615	60.3938	-2.30412	0.0196513	0.567784	-
ENSGALG00000041266	235.66	102.273	142.75	329.962	1674.53	379.636	362.933	169.47	202.661	646.643	-1.67445	0.0197691	0.569104	CNN1
novel.1534	3.58419	18.2269	23.1486	0	22.0939	95.1675	48.0353	44.5402	11.2399	52.4592	-2.21697	0.0197815	0.569104	-
novel.430	10.7526	10.126	6.75167	4.74766	16.5704	74.4789	14.2327	9.77711	8.09448	28.7648	-1.82022	0.01997	0.5729	-
ENSGALG00000051516	12.5447	6.07562	28.9357	0	46.9495	138.614	26.6863	27.1586	11.889	59.852	-2.32377	0.0200471	0.574295	-
ENSGALG00000022696	96.7731	95.1848	136.962	243.318	242.112	159.302	433.207	351.976	143.059	296.649	-1.05441	0.0201172	0.574432	-
ENSGALG00000017099	206.987	316.945	612.473	370.317	402.293	851.336	2127.78	521.446	376.681	975.715	-1.37332	0.0201751	0.574432	RASL11A
novel.587	206.987	140.752	389.668	202.962	428.989	320.673	424.312	510.582	235.092	421.139	-0.840517	0.0202263	0.574432	-
ENSGALG00000048056	3.58419	4.05042	3.8581	1.18691	3.68231	34.1362	13.3431	5.43173	3.1699	14.1483	-2.14045	0.0202469	0.574432	-
ENSGALG00000037558	8.96047	24.3025	37.6164	37.9813	42.3466	55.8592	46.2562	146.657	27.2152	72.7797	-1.42154	0.0203533	0.575673	-
novel.90	2.68814	2.02521	12.5388	0	7.36462	56.8936	0.889542	86.9076	4.31304	38.0139	-3.12827	0.020478	0.575673	-
novel.1446	1.79209	0	0	0	0.920578	6.20658	4.44771	14.1225	0.448023	6.42434	-3.70137	0.0204905	0.575673	-
ENSGALG00000047162	4.48023	8.10083	3.8581	0	5.52347	49.6526	12.4536	13.0361	4.10979	20.1665	-2.27746	0.020495	0.575673	-
novel.232	7.16838	13.1639	3.8581	0	20.2527	50.6871	17.7908	11.9498	6.04758	25.1701	-2.04395	0.0205649	0.575673	-
novel.705	1.79209	7.08823	0	0	8.2852	105.512	24.0176	0	2.22008	34.4537	-3.95037	0.0207675	0.578545	-
ENSGALG00000054764	9.85652	16.2017	4.82262	0	11.9675	127.235	32.9131	9.77711	7.7202	45.4731	-2.55068	0.0208093	0.578911	-
ENSGALG00000053609	8.06442	9.11344	3.8581	0	11.0469	45.5149	22.2386	9.77711	5.25899	22.1444	-2.05579	0.0209525	0.580498	-
ENSGALG00000051155	34.0498	28.3529	15.4324	0	53.3935	192.404	78.2797	33.6767	19.4588	89.4385	-2.19513	0.0210418	0.58138	-
ENSGALG00000047132	25.0893	9.11344	5.78714	0	13.8087	155.164	40.9189	20.6406	9.99747	57.6332	-2.51685	0.0213227	0.587069	-
ENSGALG00000050483	8.96047	6.07562	0.964524	8.3084	22.0939	8.27544	16.9013	26.0723	6.07726	18.3357	-1.59777	0.0215642	0.587463	-
ENSGALG00000034761	56.451	23.2899	41.4745	53.4112	38.6643	196.542	174.35	53.2309	43.6566	115.697	-1.40645	0.0215839	0.587463	-
ENSGALG00000050749	4.48023	1.0126	3.8581	0	24.8556	10.3443	7.11634	4.34538	2.33773	11.6654	-2.28253	0.0215984	0.587463	-
ENSGALG00000029298	336.018	479.974	1249.06	634.999	1029.21	1310.62	2155.36	1174.34	675.012	1417.38	-1.07033	0.0216396	0.587463	F5
ENSGALG00000048468	27.7775	34.4285	17.3614	1.18691	48.7906	151.027	81.8379	24.9859	20.1886	76.6603	-1.91984	0.0217889	0.587624	-
ENSGALG00000048576	28.6735	23.2899	10.6098	1.18691	32.2202	78.6167	44.4771	48.8855	15.94	51.0499	-1.66842	0.021801	0.587624	-
ENSGALG00000027973	6.27233	799.957	25.0776	202.962	2977.15	693.068	624.459	1942.39	258.567	1559.27	-2.59239	0.0218048	0.587624	CATHL1
ENSGALG00000048054	2.68814	10.126	0	0	24.8556	5.17215	24.0176	28.245	3.20354	20.5726	-2.67565	0.0218189	0.587624	-
ENSGALG00000046946	5.37628	6.07562	3.8581	0	6.44405	48.6182	8.89542	10.8635	3.8275	18.7053	-2.26686	0.0218762	0.587624	-
ENSGALG00000054137	0	0	0	0	0	26.8952	4.44771	1.08635	0	8.10731	-5.44684	0.0218779	0.587624	-
ENSGALG00000009402	727.59	577.184	422.462	310.972	857.058	1668.54	673.383	734.37	509.552	983.337	-0.947882	0.0219614	0.58811	LRRC34
ENSGALG00000048939	0	0	0	0	5.52347	2.06886	3.55817	1.08635	0	3.05921	-4.05011	0.0221754	1	-
ENSGALG00000029788	280.463	84.0461	137.927	32.0467	267.888	487.216	252.63	399.775	133.621	351.877	-1.39475	0.0221766	0.58811	CCK
novel.417	19.713	6.07562	9.64524	0	18.4116	86.8921	24.9072	26.0723	8.85847	39.0708	-2.12515	0.0221819	0.58811	-
novel.891	10.7526	27.3403	1.92905	0	33.1408	86.8921	49.8144	28.245	10.0055	49.5231	-2.3022	0.0221832	0.58811	-
ENSGALG00000042611	389.78	231.886	324.08	195.841	431.751	344.465	613.784	487.769	285.397	469.442	-0.71688	0.0223581	0.58811	-
ENSGALG00000051858	5.37628	4.05042	1.92905	0	1.84116	24.8263	38.2503	5.43173	2.83894	17.5874	-2.61017	0.022384	0.58811	-
ENSGALG00000029040	1.79209	5.06302	0.964524	3.56074	11.9675	15.5164	8.00588	4.34538	2.8451	9.95881	-1.82968	0.022411	0.58811	-
novel.1394	10.7526	2.02521	8.68072	5.93457	8.2852	16.5509	14.2327	63.008	6.84827	25.5192	-1.88502	0.022426	0.58811	-
novel.1868	8.06442	28.3529	20.255	7.12149	30.3791	176.887	14.2327	30.4177	15.9485	62.9792	-1.97876	0.022428	0.58811	-
ENSGALG00000029020	189.962	102.273	229.557	53.4112	561.553	140.682	355.817	346.544	143.801	351.149	-1.28683	0.0225385	0.588782	PLPP4
novel.94	51.0747	30.3781	28.9357	2.37383	102.184	182.06	45.3667	55.4036	28.1906	96.2535	-1.76581	0.0226026	0.588782	-
novel.1543	17.9209	6.07562	0.964524	0	30.3791	44.4805	28.4653	17.3815	6.24027	30.1766	-2.25413	0.0226066	0.588782	-
ENSGALG00000050901	0	0	0.964524	0	2.76173	23.7919	2.66863	0	0.241131	7.30556	-4.57474	0.0226197	0.588782	-
ENSGALG00000051618	0	1.0126	0	0	1.84116	26.8952	0	3.25904	0.253151	7.99884	-4.70451	0.0226873	0.589072	-
ENSGALG00000051378	112.902	126.575	90.6653	83.084	173.069	129.304	142.327	147.743	103.307	148.111	-0.51784	0.0228097	0.59117	-
novel.1110	419.35	372.638	221.841	306.224	505.397	865.818	459.893	420.416	330.013	562.881	-0.769879	0.0228284	0.59117	-
ENSGALG00000030847	206.987	289.605	363.626	170.916	434.513	299.985	440.323	568.159	257.783	435.745	-0.756493	0.0229683	0.592545	FZD2
novel.920	16.1288	20.2521	26.0422	0	30.3791	173.784	56.0412	28.245	15.6058	72.1124	-2.20262	0.0229831	0.592545	-
ENSGALG00000049564	104.837	215.685	279.712	244.504	212.654	433.426	401.184	627.908	211.185	418.793	-0.987972	0.0230016	0.592545	-
ENSGALG00000038964	71.6838	34.4285	44.3681	5.93457	115.993	226.54	90.7333	49.9719	39.1037	120.81	-1.62268	0.0231419	0.593856	-
ENSGALG00000038919	0.896047	0	1.92905	1.18691	6.44405	0	2.66863	39.1084	1.003	12.0553	-3.58262	0.0232813	0.594525	SLC32A1
novel.1135	17.0249	12.1512	1.92905	0	30.3791	61.0314	21.349	23.8996	7.7763	34.1648	-2.1206	0.023521	0.596558	-
ENSGALG00000005135	3990.99	3820.55	3658.44	4374.97	5258.34	5182.49	4765.28	4274.77	3961.24	4870.22	-0.298204	0.0235642	0.596558	SERPINE2
ENSGALG00000050316	0.896047	7.08823	2.89357	1.18691	7.36462	31.0329	9.78496	5.43173	3.01619	13.4036	-2.14808	0.0235683	0.596558	-
ENSGALG00000051875	1.79209	2.02521	0	0	2.76173	22.7575	8.89542	1.08635	0.954325	8.87524	-3.18226	0.023618	0.596558	-
ENSGALG00000053685	7.16838	4.05042	9.64524	0	12.8881	155.164	9.78496	1.08635	5.21601	44.731	-3.09022	0.0236328	0.596558	-
ENSGALG00000032348	3.58419	14.1765	9.64524	13.0561	59.8376	12.4132	15.1222	32.5904	10.1155	29.9908	-1.57818	0.0236889	0.596558	LTB4R
novel.28	0.896047	0	1.92905	0	0.920578	10.3443	15.1222	2.17269	0.706274	7.13995	-3.29066	0.0241608	0.596558	-
ENSGALG00000046928	0	3.03781	2.89357	0	11.9675	20.6886	5.33725	2.17269	1.48285	10.0415	-2.74708	0.0242341	0.596558	-
ENSGALG00000052568	1.79209	9.11344	6.75167	1.18691	18.4116	19.6542	7.11634	16.2952	4.71103	15.3693	-1.69452	0.0242362	0.596558	-
ENSGALG00000050039	2.68814	6.07562	3.8581	0	7.36462	11.3787	19.5699	7.60442	3.15547	11.4794	-1.84498	0.024281	0.596558	-
ENSGALG00000036938	25.0893	15.1891	27.0067	49.8504	57.0758	108.615	41.8085	47.7992	29.2839	63.8247	-1.12973	0.0243153	0.596558	RALYL
ENSGALG00000054439	9.85652	13.1639	9.64524	0	37.7437	38.2739	15.1222	18.4679	8.1664	27.4019	-1.73201	0.024354	0.596558	-
ENSGALG00000047950	92.2928	88.0965	65.5876	1.18691	162.022	593.763	240.176	84.7349	61.791	270.174	-2.12682	0.0244345	0.596558	-
ENSGALG00000030259	93.1889	74.9327	87.7717	15.4299	223.7	128.269	135.21	134.707	67.8308	155.472	-1.19328	0.0245785	0.596558	-
ENSGALG00000011086	531.356	390.865	244.025	395.243	2867.6	611.348	679.61	294.4	390.372	1113.24	-1.51192	0.0246917	0.596558	ACTA1
ENSGALG00000048881	8.96047	1.0126	5.78714	0	11.9675	19.6542	20.4595	10.8635	3.94005	15.7362	-1.96251	0.0247161	0.596558	-
ENSGALG00000051843	2.68814	0	0	0	3.68231	12.4132	4.44771	4.34538	0.672035	6.22214	-3.11255	0.0247372	0.596558	-
ENSGALG00000052757	0.896047	1.0126	5.78714	0	10.1264	8.27544	15.1222	4.34538	1.92395	9.46735	-2.27511	0.0247504	0.596558	-
ENSGALG00000048626	23.2972	10.126	21.2195	0	53.3935	105.512	48.0353	18.4679	13.6607	56.3521	-2.0355	0.0247933	0.596558	-
ENSGALG00000030781	970.419	639.966	532.417	1046.86	4255.83	1888.87	796.14	878.853	797.415	1954.92	-1.29382	0.0248197	0.596558	CA2
ENSGALG00000012490	1.79209	5.06302	2.89357	8.3084	17.491	10.3443	8.00588	14.1225	4.51427	12.4909	-1.50441	0.0248236	0.596558	-
novel.879	0.896047	1.0126	0	0	2.76173	19.6542	1.77908	1.08635	0.477163	6.32033	-3.65376	0.0249057	0.596558	-
novel.315	33.1537	10.126	10.6098	0	49.7112	18.6197	70.2738	95.5984	13.4724	58.5508	-2.1095	0.0251427	0.596558	-
ENSGALG00000012061	146.952	139.739	514.091	172.103	418.863	292.744	749.884	850.609	243.221	578.025	-1.24855	0.0254187	0.596558	-
ENSGALG00000017186	3732.04	3289.95	4622.96	3363.72	4986.77	5981.07	4728.81	4421.43	3752.17	5029.52	-0.42261	0.0255046	0.596558	BIRC2
ENSGALG00000050874	10.7526	23.2899	4.82262	5.93457	30.3791	50.6871	20.4595	19.5542	11.1999	30.27	-1.42993	0.025505	0.596558	-
ENSGALG00000026276	120.966	60.7562	83.9136	64.0934	162.942	153.096	86.2856	172.729	82.4324	143.763	-0.798023	0.0255275	0.596558	TCF15
novel.1602	8.06442	14.1765	5.78714	1.18691	6.44405	29.9985	14.2327	66.2671	7.30373	29.2356	-1.98837	0.0256187	0.596558	-
ENSGALG00000014144	648.738	745.276	846.852	119.878	1270.4	816.165	1393.02	2467.09	590.186	1486.67	-1.3325	0.0256829	0.596558	CORIN
ENSGALG00000007909	344.978	115.437	192.905	128.187	348.899	894.782	368.27	214.01	195.377	456.49	-1.22331	0.025909	0.596558	IQCH
ENSGALG00000055040	8.06442	13.1639	12.5388	4.74766	74.5668	25.8607	20.4595	6.51807	9.62869	31.8513	-1.72398	0.0260433	0.596558	-
ENSGALG00000048032	6.27233	13.1639	3.8581	0	11.9675	47.5838	21.349	13.0361	5.82357	23.4841	-1.99898	0.0260534	0.596558	-
ENSGALG00000009640	155.912	55.6932	34.7229	2.37383	194.242	568.936	145.885	137.966	62.1755	261.757	-2.07148	0.0261445	0.596558	CHRM5
ENSGALG00000051782	3.58419	2.02521	0.964524	0	2.76173	37.2395	6.2268	2.17269	1.64348	12.1002	-2.84427	0.0261754	0.596558	-
ENSGALG00000013956	17.0249	76.9579	28.9357	51.0373	156.498	59.9969	63.1575	140.139	43.489	104.948	-1.27377	0.0261993	0.596558	MYB
ENSGALG00000049795	0.896047	0	0	0	0.920578	10.3443	1.77908	3.25904	0.224012	4.07575	-3.72685	0.0262141	1	-
ENSGALG00000052343	3.58419	5.06302	1.92905	1.18691	4.60289	27.9296	9.78496	5.43173	2.94079	11.9373	-2.00377	0.0263092	0.596558	-
novel.523	18.817	4.05042	13.5033	0	14.7292	59.9969	35.5817	35.8494	9.09269	36.5393	-1.99034	0.0263735	0.596558	-
novel.2199	14.3368	21.2647	14.4679	1.18691	13.8087	59.9969	90.7333	21.7269	12.8141	46.5665	-1.85558	0.0263818	0.596558	-
ENSGALG00000021529	99.4612	58.731	64.6231	61.7196	162.942	83.7888	105.856	116.239	71.1337	117.206	-0.718228	0.0264348	0.596558	-
ENSGALG00000051819	11.6486	60.7562	27.9712	0	76.408	161.371	266.863	26.0723	25.094	132.678	-2.4014	0.0264381	0.596558	-
ENSGALG00000048785	2.68814	4.05042	2.89357	0	2.76173	59.9969	10.6745	1.08635	2.40803	18.6299	-2.93509	0.0264414	0.596558	-
ENSGALG00000019554	7.16838	69.8697	4.82262	23.7383	181.354	68.2724	34.6921	112.98	26.3997	99.3246	-1.91361	0.0264516	0.596558	-
ENSGALG00000007337	391.573	351.374	435	218.392	607.581	614.451	553.295	396.516	349.085	542.961	-0.636349	0.0265684	0.596558	LPP
ENSGALG00000048659	3.58419	0	3.8581	0	1.84116	31.0329	14.2327	6.51807	1.86057	13.4062	-2.81305	0.0265771	0.596558	-
ENSGALG00000035188	3.58419	12.1512	1.92905	3.56074	1.84116	79.6511	25.7967	7.60442	5.30631	28.7233	-2.43621	0.0265808	0.596558	-
ENSGALG00000007409	286.735	148.853	305.754	242.131	382.96	431.357	301.555	411.725	245.868	381.899	-0.634267	0.0265882	0.596558	SCN4B
ENSGALG00000048426	0	0	0.964524	3.56074	5.52347	5.17215	6.2268	6.51807	1.13132	5.86012	-2.47723	0.0266347	0.596558	-
ENSGALG00000045026	135.303	92.147	59.8005	7.12149	267.888	414.806	125.425	133.62	73.593	235.435	-1.67544	0.0266509	0.596558	-
ENSGALG00000054442	1.79209	2.02521	0.964524	0	2.76173	9.30987	2.66863	11.9498	1.19546	6.67251	-2.42663	0.0266711	0.596558	-
ENSGALG00000016473	227.596	233.912	666.486	111.57	770.524	565.833	628.017	826.709	309.891	697.771	-1.17038	0.026842	0.596558	OSR1
novel.1509	21.5051	15.1891	5.78714	2.37383	30.3791	70.3412	23.1281	18.4679	11.2138	35.5791	-1.65261	0.0269128	0.596558	-
ENSGALG00000048523	0.896047	4.05042	2.89357	3.56074	11.0469	16.5509	4.44771	6.51807	2.85019	9.6409	-1.77598	0.026955	0.596558	-
novel.62	1.79209	0	3.8581	0	0	15.5164	22.2386	20.6406	1.41255	14.5989	-3.34074	0.0269922	0.596558	-
ENSGALG00000004750	539.42	699.709	676.131	816.597	944.513	947.538	800.588	903.839	682.965	899.12	-0.397564	0.0270378	0.596558	NOL8
ENSGALG00000047627	53.7628	25.3151	54.9779	54.5981	71.8051	79.6511	172.571	59.749	47.1635	95.9441	-1.0266	0.027052	0.596558	-
ENSGALG00000025598	0.896047	1.0126	0.964524	2.37383	3.68231	7.24101	4.44771	6.51807	1.31175	5.47228	-2.09569	0.0270985	0.596558	RF00278
ENSGALG00000031149	505.37	882.991	849.746	513.934	1120.34	1286.83	1071.01	811.5	688.01	1072.42	-0.640285	0.0271277	0.596558	-
ENSGALG00000016651	1274.18	1242.46	929.801	626.691	2094.31	1309.59	1600.29	1456.79	1018.28	1615.24	-0.665336	0.0271313	0.596558	-
ENSGALG00000052839	8.96047	11.1386	6.75167	0	36.8231	26.8952	7.11634	27.1586	6.7127	24.4983	-1.85137	0.0271723	0.596558	-
ENSGALG00000044668	0.896047	7.08823	3.8581	5.93457	6.44405	17.5853	5.33725	43.4538	4.44424	18.2051	-2.04194	0.0271888	0.596558	-
ENSGALG00000050810	19.713	26.3277	22.1841	2.37383	42.3466	127.235	54.2621	15.2088	17.6497	59.7631	-1.75387	0.0272615	0.596558	-
novel.65	8.96047	5.06302	1.92905	0	5.52347	50.6871	13.3431	10.8635	3.98813	20.1043	-2.3093	0.0273374	0.596558	-
ENSGALG00000022815	102.149	4138.51	112.849	950.719	13364	3375.34	2448.02	7530.55	1326.06	6679.49	-2.33262	0.0273874	0.596558	AvBD1
ENSGALG00000053732	10.7526	1.0126	1.92905	0	13.8087	18.6197	13.3431	14.1225	3.42355	14.9735	-2.08632	0.0274833	0.596558	-
ENSGALG00000052618	14.3368	14.1765	21.2195	8.3084	17.491	47.5838	55.1516	18.4679	14.5103	34.6736	-1.25174	0.0276408	0.596558	-
novel.1302	10.7526	14.1765	17.3614	4.74766	7.36462	35.1706	22.2386	95.5984	11.7595	40.093	-1.76056	0.0276509	0.596558	-
ENSGALG00000016655	43.0103	24.3025	27.9712	24.9252	42.3466	43.446	58.7098	54.3173	30.0523	49.7049	-0.717893	0.0276637	0.596558	GYG2
novel.370	2.68814	1.0126	0	0	2.76173	29.9985	2.66863	2.17269	0.925186	9.40038	-3.29271	0.0277557	0.596558	-
ENSGALG00000037464	418.454	151.891	141.785	29.6729	503.556	1036.5	436.765	269.414	185.451	561.558	-1.5973	0.0277608	0.596558	-
ENSGALG00000009265	4.48023	4.05042	9.64524	3.56074	5.52347	116.891	31.134	0	5.43416	38.387	-2.817	0.0277636	0.596558	KCNK18
ENSGALG00000039708	29.5696	143.79	79.091	217.205	293.664	252.401	188.583	397.602	117.414	283.063	-1.27164	0.0277942	0.596558	-
ENSGALG00000032567	0	2.02521	4.82262	0	8.2852	40.3428	3.55817	3.25904	1.71196	13.8613	-3.00178	0.0278179	0.596558	SPINK6
ENSGALG00000051404	3.58419	5.06302	0.964524	0	11.9675	13.4476	8.89542	4.34538	2.40293	9.66398	-1.98046	0.0279905	0.596558	-
novel.1505	272.398	184.294	119.601	33.2336	335.09	509.974	465.231	208.578	152.382	379.718	-1.31588	0.0280163	0.596558	-
ENSGALG00000013741	227.596	368.588	268.138	137.682	420.704	615.486	280.206	486.683	250.501	450.77	-0.84649	0.0280825	0.596558	SYTL3
ENSGALG00000011544	58.2431	86.0713	111.885	46.2897	110.469	156.199	119.199	122.757	75.6222	127.156	-0.746531	0.0281095	0.596558	BCL2L14
ENSGALG00000039587	121.862	149.865	57.8714	11.8691	218.177	569.971	188.583	109.721	85.3671	271.613	-1.66833	0.0281178	0.596558	SYNDIG1
novel.1041	3.58419	15.1891	1.92905	0	15.6498	61.0314	10.6745	16.2952	5.17557	25.9127	-2.31613	0.0281203	0.596558	-
ENSGALG00000045351	0	3.03781	0.964524	1.18691	18.4116	0	12.4536	9.77711	1.29731	10.1606	-2.98849	0.0281752	0.596558	CYP2AB3
ENSGALG00000050035	3.58419	5.06302	0	0	6.44405	21.723	10.6745	6.51807	2.1618	11.3399	-2.3655	0.0281853	0.596558	-
ENSGALG00000052566	0	0	0	0	0.920578	9.30987	0.889542	3.25904	0	3.59476	-4.26797	0.028317	1	-
ENSGALG00000001565	810.026	481.999	293.215	169.729	986.86	1736.81	711.634	613.785	438.743	1012.27	-1.20558	0.0283211	0.596558	C5
ENSGALG00000054050	2.68814	0	0.964524	0	0.920578	36.205	6.2268	1.08635	0.913166	11.1097	-3.55276	0.0284063	0.597212	-
ENSGALG00000050593	27.7775	29.3655	25.0776	0	62.5993	213.093	48.9248	33.6767	20.5551	89.5733	-2.11899	0.0285615	0.59985	-
novel.2266	112.902	44.5546	88.7362	4.74766	217.256	284.468	134.321	140.139	62.7351	194.046	-1.62607	0.0286564	0.600614	-
ENSGALG00000049666	0.896047	3.03781	5.78714	0	30.3791	16.5509	9.78496	1.08635	2.43025	14.4503	-2.55921	0.0288514	0.60281	-
novel.1392	1.79209	2.02521	3.8581	9.49532	42.3466	9.30987	8.89542	6.51807	4.29268	16.7675	-1.99652	0.0291468	0.603413	-
ENSGALG00000028774	914.864	1054.12	1315.61	1440.91	1998.57	1588.88	1413.48	1602.36	1181.38	1650.83	-0.483121	0.0291501	0.603413	S100A10
ENSGALG00000054338	0	1.0126	0	0	3.68231	3.10329	1.77908	3.25904	0.253151	2.95593	-3.26797	0.0291611	1	-
ENSGALG00000042354	323.473	427.319	526.63	213.645	591.011	683.758	554.185	556.209	372.767	596.291	-0.676878	0.0291787	0.603413	PREX2
ENSGALG00000048174	46.5944	21.2647	4.82262	0	286.3	137.579	67.6052	4.34538	18.1704	123.957	-2.7664	0.0292679	0.603413	-
ENSGALG00000013149	239.245	174.168	147.572	154.299	203.448	972.364	293.549	207.492	178.821	419.213	-1.22859	0.0293044	0.603413	MOCOS
ENSGALG00000028612	0	0	0.964524	1.18691	1.84116	9.30987	1.77908	5.43173	0.53786	4.59046	-3.16558	0.0293076	0.603413	-
ENSGALG00000052376	1.79209	4.05042	1.92905	5.93457	8.2852	7.24101	21.349	6.51807	3.42653	10.8483	-1.70298	0.029321	0.603413	-
novel.1768	5.37628	3.03781	0.964524	0	7.36462	3.10329	14.2327	19.5542	2.34465	11.0637	-2.19928	0.0295377	0.605269	-
novel.2021	9.85652	4.05042	3.8581	0	10.1264	67.2379	16.9013	3.25904	4.44126	24.3812	-2.43698	0.0296996	0.607356	-
ENSGALG00000037826	8.06442	18.2269	17.3614	28.486	35.9025	49.6526	16.9013	67.3534	18.0347	42.4525	-1.24132	0.0299337	0.610553	-
ENSGALG00000047999	5.37628	3.03781	1.92905	0	13.8087	64.1346	8.89542	0	2.58579	21.7097	-3.05007	0.0299465	0.610553	-
ENSGALG00000048283	0	0	0	0	0	42.4116	0	13.0361	0	13.8619	-6.22102	0.0300027	0.611083	-
ENSGALG00000049611	41.2182	26.3277	29.9002	1.18691	66.2816	169.646	48.9248	48.8855	24.6583	83.4346	-1.75242	0.0303759	0.615584	-
novel.349	2.68814	0	0	3.56074	0	78.6167	5.33725	5.43173	1.56222	22.3464	-3.84973	0.030498	0.616127	-
ENSGALG00000001035	28.6735	11.1386	23.1486	20.1775	47.8701	71.3756	29.3549	26.0723	20.7846	43.6682	-1.06657	0.0306305	0.617037	-
ENSGALG00000047452	7.16838	1.0126	2.89357	0	6.44405	27.9296	13.3431	5.43173	2.76864	13.2871	-2.22304	0.0306408	0.617037	-
ENSGALG00000008546	1576.15	1132.09	1541.31	1093.15	1691.1	2332.64	1739.05	1686.01	1335.67	1862.2	-0.479037	0.0306612	0.617037	FGD5
novel.1206	48.3865	19.2395	13.5033	0	65.361	169.646	67.6052	40.1948	20.2823	85.7019	-2.07272	0.0307421	0.61805	-
ENSGALG00000034346	639.778	404.029	1027.22	636.186	1066.03	920.642	2316.37	901.667	676.803	1301.18	-0.94309	0.0308713	0.620033	RDH10
ENSGALG00000051331	34.0498	11.1386	3.8581	1.18691	56.1553	12.4132	48.9248	87.994	12.5584	51.3718	-2.02155	0.0311088	0.622806	-
novel.1562	7.16838	10.126	10.6098	3.56074	24.8556	59.9969	8.00588	9.77711	7.86623	25.6589	-1.69687	0.0311142	0.622806	-
ENSGALG00000050155	0.896047	0	1.92905	1.18691	11.0469	6.20658	0	15.2088	1.003	8.11559	-3.01134	0.0312409	0.623588	CLCA2
novel.305	43.0103	27.3403	42.4391	27.299	70.8845	105.512	65.8261	30.4177	35.0222	68.16	-0.957575	0.0312429	0.623588	-
ENSGALG00000017212	0	0	0	0	1.84116	4.13772	0.889542	4.34538	0	2.80345	-3.90693	0.0312719	1	GPR83
ENSGALG00000048444	0	2.02521	0	0	5.52347	11.3787	0.889542	4.34538	0.506302	5.53428	-3.42701	0.0312739	0.623588	-
ENSGALG00000050611	387.988	657.18	411.852	49.8504	1367.06	501.698	1041.65	1154.79	376.718	1016.3	-1.43144	0.0314873	0.62474	-
ENSGALG00000034516	104.837	60.7562	40.51	14.243	111.39	190.335	86.2856	135.793	55.0867	130.951	-1.24425	0.0315003	0.62474	SHISA6
novel.950	0.896047	3.03781	1.92905	0	4.60289	14.482	8.00588	2.17269	1.46573	7.31587	-2.29741	0.0315736	0.62474	-
ENSGALG00000049555	13.4407	7.08823	2.89357	5.93457	8.2852	78.6167	16.0118	9.77711	7.33927	28.1727	-1.93265	0.0316	0.62474	-
ENSGALG00000031497	5.37628	7.08823	13.5033	2.37383	16.5704	17.5853	15.1222	17.3815	7.08542	16.6649	-1.2149	0.0316874	0.625857	-
ENSGALG00000053059	24.1933	7.08823	7.71619	5.93457	19.3321	78.6167	14.2327	27.1586	11.2331	34.835	-1.61919	0.0319766	0.626515	-
ENSGALG00000042931	0	1.0126	0	0	7.36462	0	2.66863	9.77711	0.253151	4.95259	-4.01399	0.0320253	0.626515	-
ENSGALG00000048458	18.817	18.2269	9.64524	0	13.8087	142.751	39.1399	21.7269	11.6723	54.3567	-2.2119	0.0320863	0.626515	-
ENSGALG00000003148	330.641	276.441	202.55	216.018	349.82	819.268	530.167	233.564	256.413	483.205	-0.9138	0.0321157	0.626515	SPAG16
ENSGALG00000015702	1025.08	1053.11	1160.32	722.831	1245.54	1251.66	1390.35	1397.04	990.335	1321.15	-0.415196	0.0321328	0.626515	PTGR1
ENSGALG00000008912	136.199	86.0713	43.4036	9.49532	123.357	610.314	141.437	89.0803	68.7923	241.047	-1.80694	0.0321544	0.626515	ABCB1
ENSGALG00000008148	14.3368	11.1386	7.71619	3.56074	25.7762	42.4116	15.1222	11.9498	9.18808	23.815	-1.3584	0.0323393	0.628226	MYBPC3
ENSGALG00000052590	5.37628	8.10083	8.68072	28.486	7.36462	145.855	25.7967	24.9859	12.6609	51.0005	-2.01856	0.0324559	0.628554	-
ENSGALG00000049888	33.1537	39.4916	21.2195	1.18691	30.3791	183.094	54.2621	71.6988	23.7629	84.8585	-1.83132	0.0324933	0.628554	-
ENSGALG00000052389	6.27233	2.02521	0.964524	0	3.68231	86.8921	9.78496	0	2.31552	25.0898	-3.41704	0.0325981	0.629579	-
ENSGALG00000023909	345.874	335.172	532.417	245.691	463.971	503.767	670.715	621.39	364.789	564.961	-0.63025	0.032654	0.629579	-
ENSGALG00000053350	30.4656	11.1386	15.4324	0	56.1553	70.3412	40.9189	30.4177	14.2592	49.4583	-1.78332	0.0327268	0.63038	-
ENSGALG00000053663	334.226	278.466	296.109	131.748	468.574	587.556	373.608	334.594	260.137	441.083	-0.760347	0.0328613	0.631833	-
ENSGALG00000049470	17.9209	62.7814	13.5033	0	104.946	171.715	72.9425	52.1446	23.5514	100.437	-2.09034	0.0328647	0.631833	-
novel.142	0.896047	0	0.964524	0	0.920578	27.9296	4.44771	0	0.465143	8.32447	-4.06711	0.0329486	0.632379	-
ENSGALG00000012367	114.694	74.9327	115.743	106.822	181.354	101.374	161.007	193.369	103.048	159.276	-0.627857	0.0331652	0.634595	TRIM9
ENSGALG00000043334	0	0	0	0	0.920578	10.3443	1.77908	1.08635	0	3.53258	-4.24549	0.033188	1	POU4F3
ENSGALG00000054918	2.68814	2.02521	2.89357	2.37383	9.20578	8.27544	9.78496	3.25904	2.49519	7.6313	-1.61801	0.0332437	0.634894	-
ENSGALG00000052131	17.0249	8.10083	6.75167	2.37383	34.982	33.1018	18.6804	9.77711	8.56281	24.1353	-1.47784	0.0334314	0.636027	-
ENSGALG00000053481	8.96047	3.03781	1.92905	0	14.7292	36.205	9.78496	4.34538	3.48183	16.2662	-2.19364	0.0335337	0.636027	-
ENSGALG00000027786	55.5549	101.26	390.632	322.841	327.726	780.994	1002.51	286.795	217.572	599.507	-1.46286	0.0335341	0.636027	SOCS3
ENSGALG00000016772	907.696	828.31	868.072	890.186	962.004	1080.98	1000.73	1003.78	873.566	1011.88	-0.21174	0.0335475	0.636027	PDCL3
ENSGALG00000048528	32.2577	11.1386	26.0422	5.93457	26.6968	234.816	48.9248	7.60442	18.8433	79.5104	-2.07218	0.0336188	0.636027	-
ENSGALG00000051700	4.48023	3.03781	0	0	4.60289	21.723	5.33725	9.77711	1.87951	10.3601	-2.42246	0.0337343	0.636027	-
ENSGALG00000048049	8.96047	5.06302	13.5033	0	23.0144	102.409	15.1222	4.34538	6.88171	36.2226	-2.38504	0.0338055	0.636027	-
novel.1402	8.96047	0	4.82262	1.18691	16.5704	17.5853	10.6745	10.8635	3.7425	13.9234	-1.86252	0.0338136	0.636027	-
ENSGALG00000048030	1.79209	2.02521	4.82262	0	7.36462	10.3443	4.44771	9.77711	2.15998	7.98344	-1.84323	0.034079	0.636109	-
ENSGALG00000053552	1675.61	2226.72	4057.75	2196.98	3568.16	3492.23	4368.54	4974.38	2539.26	4100.83	-0.691474	0.0341059	0.636109	IER5L
ENSGALG00000047808	2.68814	9.11344	2.89357	0	9.20578	40.3428	11.564	5.43173	3.67379	16.6361	-2.16663	0.0341295	0.636109	-
ENSGALG00000032770	532.252	563.008	518.914	395.243	662.816	681.689	610.226	610.526	502.354	641.314	-0.351092	0.0341462	0.636109	VRK2
ENSGALG00000004252	45.6984	186.319	98.3815	96.1401	329.567	184.128	120.978	253.118	106.635	221.948	-1.05817	0.0341799	0.636109	-
ENSGALG00000053618	1.79209	3.03781	2.89357	1.18691	4.60289	6.20658	9.78496	7.60442	2.2276	7.04971	-1.64991	0.0342603	0.636109	-
ENSGALG00000030000	5.37628	9.11344	15.4324	4.74766	13.8087	43.446	22.2386	11.9498	8.66744	22.8608	-1.39196	0.0342632	0.636109	-
novel.738	103.045	35.4411	12.5388	0	178.592	143.786	131.652	219.442	37.7563	168.368	-2.15349	0.0342934	0.636109	-
ENSGALG00000047693	1.79209	2.02521	0.964524	0	4.60289	4.13772	8.00588	4.34538	1.19546	5.27297	-2.10109	0.0343137	0.636109	-
novel.1170	62.7233	36.4537	12.5388	10.6822	127.04	68.2724	68.4947	48.8855	30.5995	78.1731	-1.34799	0.0343557	0.636304	-
novel.1923	3.58419	4.05042	6.75167	1.18691	12.8881	20.6886	5.33725	8.69076	3.8933	11.9012	-1.58813	0.0345913	0.639496	-
ENSGALG00000050759	19.713	8.10083	1.92905	1.18691	24.8556	61.0314	17.7908	14.1225	7.73246	29.4501	-1.91248	0.0346461	0.639509	-
ENSGALG00000047156	117.382	64.8066	55.9424	2.37383	196.083	287.571	134.321	156.434	60.1263	193.602	-1.68427	0.0346981	0.639509	-
ENSGALG00000049057	14.3368	9.11344	7.71619	0	12.8881	100.34	16.9013	13.0361	7.79159	35.7913	-2.18702	0.0347844	0.639558	-
ENSGALG00000011673	9.85652	24.3025	17.3614	40.3551	67.2022	47.5838	24.0176	64.0944	22.9689	50.7245	-1.15268	0.034848	0.640146	STX11
ENSGALG00000003175	479.385	354.411	311.541	137.682	573.52	2284.02	421.643	280.277	320.755	889.865	-1.47167	0.0348899	0.640333	-
ENSGALG00000047041	10.7526	2.02521	4.82262	1.18691	16.5704	54.8248	9.78496	3.25904	4.69683	21.1098	-2.14746	0.0349564	0.640521	-
ENSGALG00000054451	0.896047	1.0126	1.92905	1.18691	2.76173	8.27544	9.78496	2.17269	1.25615	5.74871	-2.20071	0.034995	0.640521	-
ENSGALG00000048456	37.634	27.3403	21.2195	4.74766	24.8556	163.44	77.3902	24.9859	22.7354	72.6679	-1.67076	0.0349951	0.640521	-
ENSGALG00000054576	0.896047	1.0126	0.964524	1.18691	5.52347	3.10329	2.66863	7.60442	1.01502	4.72495	-2.22091	0.0353977	0.641929	-
ENSGALG00000048535	2.68814	2.02521	1.92905	0	12.8881	7.24101	6.2268	2.17269	1.6606	7.13215	-2.06652	0.0354468	0.641929	-
ENSGALG00000051130	1.79209	0	0	0	1.84116	12.4132	2.66863	3.25904	0.448023	5.04549	-3.35425	0.0354942	0.641929	-
ENSGALG00000052086	18.817	14.1765	66.5522	0	161.101	112.753	220.606	14.1225	24.8864	127.146	-2.35082	0.0355202	0.641929	-
ENSGALG00000001410	166.665	89.1091	65.5876	37.9813	197.924	202.748	121.867	194.456	89.8357	179.249	-0.992791	0.0355971	0.641929	SPNS3
ENSGALG00000011974	2896.02	2874.78	3171.36	2841.47	3602.22	3088.81	3491.45	3718.56	2945.91	3475.26	-0.238341	0.0356376	0.641929	RPL7L1
ENSGALG00000042193	1.79209	61.7688	3.8581	7.12149	111.39	46.5493	42.698	118.412	18.6351	79.7622	-2.0982	0.0356869	0.641929	AvBD5
novel.1659	15.2328	29.3655	5.78714	0	70.8845	58.9625	52.483	16.2952	12.5964	49.6563	-1.97427	0.0357068	0.641929	-
ENSGALG00000054479	0.896047	5.06302	4.82262	1.18691	14.7292	7.24101	14.2327	4.34538	2.99215	10.1371	-1.76287	0.0358296	0.643218	-
ENSGALG00000026598	85.1245	90.1217	67.5167	47.4766	105.866	121.028	121.867	89.0803	72.5599	109.461	-0.589386	0.0359756	0.643218	NXNL2
ENSGALG00000046708	147.848	187.332	183.26	119.878	220.018	333.086	218.827	186.851	159.579	239.696	-0.585488	0.0359812	0.643218	PTGES
ENSGALG00000004346	18.817	32.4033	54.0134	24.9252	50.6318	33.1018	93.4019	96.6847	32.5397	68.4551	-1.07206	0.0359896	0.643218	P2RY4
ENSGALG00000046944	37.634	22.2773	5.78714	0	41.426	173.784	53.3725	30.4177	16.4246	74.7501	-2.17992	0.0361641	0.643218	-
ENSGALG00000013414	1177.41	828.31	1202.76	435.598	2653.11	1679.91	1417.93	1043.98	911.019	1698.73	-0.898665	0.0362673	0.643218	PDLIM3
ENSGALG00000045639	5.37628	7.08823	9.64524	7.12149	14.7292	13.4476	10.6745	23.8996	7.30781	15.6877	-1.096	0.036279	0.643218	-
ENSGALG00000025595	0.896047	1.0126	0.964524	2.37383	1.84116	6.20658	6.2268	7.60442	1.31175	5.46974	-2.09302	0.0363923	0.643218	RF00341
ENSGALG00000054928	26.8814	13.1639	8.68072	0	30.3791	96.202	33.8026	24.9859	12.1815	46.3424	-1.9166	0.0364237	0.643218	-
novel.75	4.48023	5.06302	0.964524	0	11.0469	24.8263	0.889542	20.6406	2.62694	14.3508	-2.42507	0.0364849	0.643218	-
ENSGALG00000053710	7.16838	5.06302	5.78714	0	8.2852	68.2724	6.2268	7.60442	4.50464	22.5972	-2.30871	0.0365085	0.643218	-
ENSGALG00000048998	0.896047	3.03781	0	0	21.1733	24.8263	1.77908	0	0.983465	11.9447	-3.59093	0.0365656	0.643218	-
ENSGALG00000048927	86.0205	15.1891	14.4679	0	47.8701	389.98	165.455	39.1084	28.9194	160.603	-2.46985	0.0366643	0.643218	-
ENSGALG00000011562	170.249	147.84	125.388	70.028	173.069	701.343	164.565	165.125	128.376	301.025	-1.22821	0.0367209	0.643218	PRKN
ENSGALG00000002216	1605.72	1478.4	1532.63	1484.83	1996.73	2004.72	1653.66	1682.75	1525.39	1834.47	-0.266013	0.0367939	0.643218	NEK7
ENSGALG00000048585	6.27233	1.0126	2.89357	0	10.1264	16.5509	8.00588	5.43173	2.54463	10.0287	-1.9297	0.0368953	0.643837	-
ENSGALG00000047726	2.68814	1.0126	0	0	3.68231	11.3787	2.66863	5.43173	0.925186	5.79035	-2.57248	0.0371196	0.645715	-
ENSGALG00000014835	1757.15	3147.17	6304.13	4726.29	4959.15	6941.02	8840.27	8818.95	3983.69	7389.85	-0.891473	0.0371306	0.645715	C7
ENSGALG00000050160	47.4905	8.10083	2.89357	4.74766	19.3321	201.714	63.1575	14.1225	15.8081	74.5815	-2.2315	0.0372211	0.646733	-
ENSGALG00000039480	0	6.07562	7.71619	2.37383	114.152	17.5853	8.89542	0	4.04141	35.1581	-3.12205	0.037582	0.65021	-
ENSGALG00000009270	2.68814	1.0126	6.75167	1.18691	7.36462	14.482	5.33725	11.9498	2.90983	9.78342	-1.71858	0.037698	0.650595	HOXD10
ENSGALG00000041344	387.092	316.945	1366.73	810.663	1302.62	863.749	2545.87	1647.99	720.358	1590.06	-1.1424	0.0377007	0.650595	FABP5
ENSGALG00000053092	7.16838	23.2899	22.1841	26.1121	103.105	44.4805	10.6745	58.6627	19.6886	54.2306	-1.46612	0.0378753	0.650695	-
ENSGALG00000052761	25.0893	76.9579	33.7583	3.56074	223.7	138.614	185.914	8.69076	34.8416	139.23	-1.99768	0.037881	0.650695	-
ENSGALG00000026585	32.2577	14.1765	51.1198	28.486	56.1553	42.4116	88.9542	57.5763	31.51	61.2744	-0.958603	0.0378996	0.650695	FAM19A3
ENSGALG00000052351	3.58419	1.0126	0.964524	5.93457	6.44405	34.1362	5.33725	4.34538	2.87397	12.5657	-2.14459	0.0379507	0.650955	-
ENSGALG00000053489	0.896047	3.03781	0	0	5.52347	10.3443	3.55817	3.25904	0.983465	5.67124	-2.50603	0.0381462	0.651622	-
novel.1261	15.2328	10.126	2.89357	0	11.0469	25.8607	24.9072	42.3675	7.0631	26.0456	-1.86382	0.0381747	0.651622	-
novel.1718	12.5447	23.2899	3.8581	0	33.1408	14.482	57.8202	47.7992	9.92316	38.3106	-1.94234	0.0381791	0.651622	-
ENSGALG00000011405	532.252	559.97	876.752	475.953	1632.18	695.137	754.332	1055.93	611.232	1034.4	-0.758864	0.0383158	0.652838	SLC4A7
novel.398	7.16838	5.06302	2.89357	0	21.1733	7.24101	2.66863	40.1948	3.78124	17.8194	-2.21261	0.0383559	0.652838	-
novel.1865	7.16838	5.06302	10.6098	7.12149	6.44405	45.5149	15.1222	16.2952	7.49066	20.8441	-1.47011	0.0384404	0.652838	-
ENSGALG00000040730	120.966	78.9831	132.14	202.962	166.625	368.257	206.374	203.147	133.763	236.1	-0.821056	0.0384691	0.652838	RXRG
ENSGALG00000047975	8.06442	6.07562	1.92905	0	6.44405	17.5853	16.9013	14.1225	4.01727	13.7633	-1.74577	0.0385835	0.652838	-
novel.547	8.96047	2.02521	5.78714	0	7.36462	101.374	9.78496	1.08635	4.19321	29.9025	-2.81866	0.0386078	0.652838	-
ENSGALG00000047544	16.1288	17.2143	8.68072	0	20.2527	136.545	24.9072	11.9498	10.506	48.4136	-2.19663	0.0386247	0.652838	-
ENSGALG00000035237	504.474	453.647	649.125	1040.92	1486.73	921.677	910.891	1014.65	662.042	1083.49	-0.711366	0.0386368	0.652838	-
ENSGALG00000013573	396.053	418.205	442.717	507.999	720.813	604.107	555.964	464.956	441.244	586.46	-0.41174	0.0387391	0.652838	ALG2
ENSGALG00000050543	16.1288	12.1512	3.8581	9.49532	14.7292	73.4445	21.349	13.0361	10.4084	30.6397	-1.55297	0.0387539	0.652838	-
novel.406	42.1142	22.2773	28.9357	0	30.3791	333.086	86.2856	22.8133	23.3318	118.141	-2.33649	0.0388663	0.652838	-
novel.703	9.85652	4.05042	5.78714	0	4.60289	31.0329	11.564	30.4177	4.92352	19.4044	-1.95175	0.0388839	0.652838	-
ENSGALG00000015418	30.4656	20.2521	54.0134	5.93457	33.1408	253.435	64.9366	28.245	27.6664	94.9394	-1.77494	0.0389045	0.652838	-
ENSGALG00000054913	364.691	338.21	789.945	290.794	768.683	623.761	743.657	906.012	445.91	760.528	-0.769747	0.0389282	0.652838	-
ENSGALG00000048740	0.896047	4.05042	3.8581	1.18691	5.52347	14.482	16.9013	2.17269	2.49787	9.76987	-1.96777	0.0389946	0.652904	-
ENSGALG00000050683	3.58419	2.02521	0.964524	1.18691	0.920578	20.6886	9.78496	5.43173	1.94021	9.20647	-2.2237	0.0389988	0.652904	-
ENSGALG00000047784	23.2972	6.07562	8.68072	7.12149	17.491	104.477	32.0235	6.51807	11.2938	40.1275	-1.82122	0.039029	0.652904	-
ENSGALG00000027949	0	1.0126	0.964524	0	4.60289	1.03443	3.55817	6.51807	0.494282	3.92839	-2.95103	0.0390331	1	RF00439
ENSGALG00000038639	428.31	425.294	394.49	333.523	479.621	502.733	466.12	486.683	395.404	483.789	-0.289051	0.0390825	0.652951	AGBL5
ENSGALG00000047638	12.5447	55.6932	46.2972	47.4766	127.04	70.3412	42.698	116.239	40.5029	89.0795	-1.13955	0.0393743	0.655867	-
ENSGALG00000051541	8.96047	4.05042	4.82262	0	4.60289	71.3756	18.6804	3.25904	4.45838	24.4795	-2.43981	0.0394331	0.655867	-
ENSGALG00000051255	14.3368	6.07562	1.92905	0	13.8087	48.6182	17.7908	11.9498	5.58536	23.0419	-2.02301	0.0395909	0.656895	-
ENSGALG00000005022	5.37628	21.2647	10.6098	40.3551	169.386	22.7575	18.6804	54.3173	19.4015	66.2854	-1.7806	0.0395924	0.656895	GP9
ENSGALG00000030247	49.2826	63.794	32.7938	80.7102	95.7401	145.855	82.7274	70.6125	56.6452	98.7336	-0.80585	0.0396617	0.657047	TMOD4
ENSGALG00000010036	150.536	200.496	472.617	102.075	349.82	515.146	701.849	371.53	231.431	484.586	-1.06566	0.0396664	0.657047	FOSL2
ENSGALG00000025958	0	0	0	0	1.84116	2.06886	5.33725	1.08635	0	2.5834	-3.80672	0.0397154	1	RF00012
ENSGALG00000050744	3.58419	3.03781	4.82262	0	1.84116	64.1346	12.4536	1.08635	2.86116	19.8789	-2.78024	0.0398736	0.657613	-
ENSGALG00000019696	32.2577	2366.46	55.9424	757.252	6662.22	2422.63	1465.08	4613.71	802.977	3790.91	-2.23917	0.0398889	0.657613	CATHL2
ENSGALG00000011902	2643.34	2710.74	3403.81	4446.18	12875.2	5259.04	6190.32	2427.98	3301.02	6688.14	-1.01876	0.0399021	0.657613	TAGLN
ENSGALG00000025166	1.79209	3.03781	1.92905	2.37383	8.2852	4.13772	8.00588	6.51807	2.2832	6.73672	-1.57714	0.0399619	0.657613	RF00612
novel.510	1.79209	3.03781	7.71619	9.49532	15.6498	12.4132	5.33725	36.9357	5.51035	17.584	-1.68507	0.0399884	0.657613	-
ENSGALG00000054097	25.9854	34.4285	22.1841	0	64.4405	104.477	69.3843	36.9357	20.6495	68.8095	-1.73153	0.0400344	0.657613	-
ENSGALG00000052988	5.37628	2.02521	4.82262	0	3.68231	32.0673	13.3431	5.43173	3.05603	13.6311	-2.12727	0.0400902	0.657613	-
ENSGALG00000041459	2058.22	2031.28	2997.74	2639.7	4163.77	2760.89	2806.51	4242.18	2431.74	3493.34	-0.522642	0.0401233	0.657613	DDIT4
ENSGALG00000028759	105.734	87.0839	75.2329	29.6729	117.834	261.711	126.315	96.6847	74.4308	150.636	-1.01367	0.0402255	0.65822	LYPD6B
novel.723	17.9209	4.05042	8.68072	0	20.2527	78.6167	18.6804	11.9498	7.66302	32.3749	-2.06283	0.0402892	0.658265	-
ENSGALG00000034357	0.896047	1.0126	2.89357	3.56074	10.1264	3.10329	9.78496	5.43173	2.09074	7.11158	-1.80783	0.0403688	0.658434	-
ENSGALG00000046945	6.27233	3.03781	1.92905	0	6.44405	44.4805	4.44771	4.34538	2.8098	14.9294	-2.38097	0.040743	0.660524	-
novel.1498	3.58419	42.5294	46.2972	0	80.0903	304.122	24.9072	83.6486	23.1027	123.192	-2.41306	0.040779	0.660524	-
ENSGALG00000030502	74.3719	48.605	118.636	75.9625	111.39	118.959	214.38	107.548	79.394	138.069	-0.798831	0.0408388	0.660524	ADAMTS4
ENSGALG00000054474	0	4.05042	5.78714	0	12.8881	11.3787	5.33725	14.1225	2.45939	10.9316	-2.13646	0.0408773	0.660524	-
ENSGALG00000018702	189.962	213.659	471.652	159.047	580.885	373.429	369.16	530.137	258.58	463.403	-0.840974	0.0409422	0.660524	-
ENSGALG00000054899	13.4407	8.10083	7.71619	2.37383	10.1264	62.0658	19.5699	9.77711	7.90789	25.3848	-1.66774	0.0409542	0.660524	-
novel.928	18.817	15.1891	3.8581	0	32.2202	44.4805	16.9013	38.0221	9.46604	32.906	-1.7836	0.0409561	0.660524	-
ENSGALG00000024272	59.1391	2729.98	496.73	1867.02	8110.29	4482.18	1981.9	3841.32	1288.22	4603.92	-1.83757	0.0410575	0.660524	S100A9
ENSGALG00000051233	16.1288	22.2773	9.64524	0	26.6968	95.1675	41.8085	16.2952	12.0128	44.992	-1.89784	0.041058	0.660524	-
novel.1630	2.68814	0	0.964524	0	4.60289	25.8607	0.889542	2.17269	0.913166	8.38147	-3.14007	0.0410894	0.660524	-
ENSGALG00000003217	763.432	548.831	484.191	230.261	776.968	1178.22	631.575	1009.21	506.679	898.993	-0.826388	0.0411501	0.660524	LITAF
ENSGALG00000046711	10.7526	3.03781	19.2905	2.37383	11.9675	69.3068	12.4536	29.3313	8.86367	30.7648	-1.78194	0.0412942	0.661787	-
ENSGALG00000048937	7.16838	19.2395	3.8581	0	69.9639	64.1346	16.0118	3.25904	7.56649	38.3423	-2.33659	0.0415369	0.664623	-
ENSGALG00000008197	379.028	430.357	290.322	244.504	462.13	488.251	434.986	471.474	336.053	464.21	-0.46475	0.0417181	0.666008	PGGT1B
ENSGALG00000053955	71.6838	31.3907	14.4679	1.18691	52.4729	132.407	213.49	45.6265	29.6823	110.999	-1.8989	0.0417228	0.666008	-
ENSGALG00000046942	79.7482	48.605	11.5743	2.37383	140.848	234.816	91.6228	43.4538	35.5753	127.685	-1.84018	0.0418929	0.666008	-
novel.1981	12.5447	17.2143	15.4324	0	46.9495	34.1362	43.5876	15.2088	11.2978	34.9705	-1.62204	0.0419756	0.666008	-
ENSGALG00000038789	122.758	143.79	221.841	230.261	352.581	328.949	194.81	259.637	179.663	283.994	-0.661855	0.0419803	0.666008	CLIC3
novel.2019	130.823	104.298	58.836	2.37383	203.448	565.833	177.908	108.635	74.0827	263.956	-1.83148	0.0420933	0.666008	-
ENSGALG00000048208	7.16838	7.08823	1.92905	0	3.68231	51.7215	13.3431	8.69076	4.04641	19.3594	-2.24015	0.0422536	0.666693	-
ENSGALG00000016668	7.16838	523.516	3.8581	97.327	1473.85	582.384	332.689	921.221	157.967	827.535	-2.38935	0.0424832	0.667368	AvBD6
novel.1864	0.896047	7.08823	1.92905	0	7.36462	51.7215	18.6804	0	2.47833	19.4416	-2.96613	0.0424873	0.667368	-
ENSGALG00000047444	13.4407	14.1765	3.8581	3.56074	28.5379	50.6871	15.1222	8.69076	8.759	25.7595	-1.54656	0.0424944	0.667368	-
ENSGALG00000053278	18.817	57.7184	120.566	53.4112	155.578	121.028	101.408	147.743	62.628	131.439	-1.06958	0.0425077	0.667368	SUCNR1
ENSGALG00000048390	2.68814	9.11344	10.6098	9.49532	22.0939	22.7575	5.33725	36.9357	7.97666	21.7811	-1.45205	0.0426981	0.668503	-
ENSGALG00000048590	1.79209	0	2.89357	3.56074	1.84116	40.3428	4.44771	3.25904	2.0616	12.4727	-2.60526	0.042768	0.668672	-
novel.1129	171.145	98.2226	25.0776	0	236.589	545.144	322.904	225.96	73.6113	332.649	-2.17468	0.0427818	0.668672	-
ENSGALG00000031045	5.37628	4.05042	9.64524	0	4.60289	35.1706	15.1222	16.2952	4.76798	17.7977	-1.8784	0.0429215	0.670326	-
novel.1443	8.96047	1.0126	7.71619	14.243	12.8881	18.6197	23.1281	24.9859	7.98306	19.9055	-1.32854	0.0430195	0.670326	-
ENSGALG00000001935	10.7526	3.03781	24.1131	4.74766	43.2672	23.7919	20.4595	24.9859	10.6628	28.1261	-1.38936	0.0430202	0.670326	-
ENSGALG00000015176	0.896047	0	0	0	3.68231	2.06886	4.44771	1.08635	0.224012	2.82131	-3.21583	0.0430399	1	-
ENSGALG00000038771	3.58419	5.06302	9.64524	1.18691	14.7292	64.1346	7.11634	2.17269	4.86984	22.0382	-2.16771	0.0432294	0.671099	TECRL
novel.548	40.3221	4.05042	9.64524	2.37383	111.39	29.9985	63.1575	13.0361	14.0979	54.3955	-1.93978	0.0432881	0.671099	-
ENSGALG00000052584	0	1.0126	0	0	0	12.4132	4.44771	2.17269	0.253151	4.75839	-3.95549	0.0433078	0.671099	-
ENSGALG00000015144	1217.73	981.213	1077.37	1443.29	2002.26	1610.61	1346.77	1429.63	1179.9	1597.32	-0.437308	0.0433199	0.671099	ZFAND5
ENSGALG00000045037	10.7526	24.3025	16.3969	7.12149	26.6968	26.8952	40.9189	21.7269	14.6434	29.0594	-0.986564	0.0433684	0.671099	CYP2W1
ENSGALG00000052109	7.16838	11.1386	4.82262	2.37383	13.8087	23.7919	9.78496	14.1225	6.37587	15.377	-1.25146	0.0434536	0.671621	-
ENSGALG00000025886	82.4363	107.336	93.5588	90.2055	162.022	265.848	103.187	103.203	93.3842	158.565	-0.763532	0.0434686	0.671621	SUSD3
ENSGALG00000044760	0.896047	13.1639	0	11.8691	106.787	8.27544	7.11634	28.245	6.48226	37.606	-2.54737	0.0436485	0.673886	-
ENSGALG00000051980	303.76	366.563	609.579	331.149	769.603	388.946	692.953	756.096	402.763	651.9	-0.694614	0.043842	0.676357	-
ENSGALG00000042782	55.5549	59.7436	46.2972	67.6541	89.2961	110.684	63.1575	76.0442	57.3125	84.7954	-0.567079	0.0439245	0.676742	-
novel.1584	4.48023	3.03781	0.964524	0	9.20578	13.4476	7.11634	3.25904	2.12064	8.25719	-1.92039	0.0440103	0.676823	-
ENSGALG00000049425	1.79209	3.03781	0.964524	1.18691	2.76173	9.30987	7.11634	5.43173	1.74534	6.15492	-1.80806	0.044059	0.676823	-
ENSGALG00000010998	622.753	498.201	454.291	261.121	759.477	894.782	538.173	688.743	459.091	720.294	-0.648753	0.0440904	0.676823	EFCAB7
ENSGALG00000051393	0	0	0	0	1.84116	3.10329	1.77908	2.17269	0	2.22406	-3.57873	0.0440991	1	-
ENSGALG00000001433	165.769	277.453	190.011	189.906	306.552	359.982	319.346	212.924	205.785	299.701	-0.543185	0.0441399	0.676823	B3GNTL1
ENSGALG00000004058	103.045	125.563	271.996	155.486	428.069	228.609	217.048	277.018	164.022	287.686	-0.810818	0.0443334	0.678761	GPR146
ENSGALG00000037363	3.58419	2.02521	7.71619	3.56074	4.60289	61.0314	9.78496	2.17269	4.22158	19.398	-2.19471	0.0445421	0.680018	-
novel.357	130.823	87.0839	109.956	118.691	181.354	105.512	166.344	225.96	111.639	169.792	-0.604318	0.0447911	0.682668	-
ENSGALG00000006342	429.207	452.634	524.701	477.14	595.614	978.57	597.772	518.187	470.92	672.536	-0.514067	0.0449076	0.683305	UEVLD
novel.1476	0	0	0	0	1.84116	6.20658	0	9.77711	0	4.45621	-4.57937	0.0449274	1	-
ENSGALG00000050992	19.713	82.0209	16.3969	0	183.195	65.1691	79.1693	155.347	29.5327	120.72	-2.02988	0.0449342	0.683305	-
ENSGALG00000021627	216.843	305.806	539.169	826.093	2342.87	2182.65	393.178	322.645	471.978	1310.33	-1.47344	0.0451019	0.684197	IFI27L1
ENSGALG00000055063	0	0	0.964524	0	0.920578	19.6542	2.66863	0	0.241131	5.81084	-4.24412	0.0451865	0.684197	-
ENSGALG00000049934	35.8419	28.3529	18.326	0	36.8231	237.919	56.0412	26.0723	20.6302	89.2139	-2.10811	0.0452769	0.684197	-
ENSGALG00000036950	11.6486	6.07562	9.64524	4.74766	10.1264	28.964	15.1222	17.3815	8.02928	17.8985	-1.13435	0.0453046	0.684197	CASP14
ENSGALG00000053734	1.79209	5.06302	2.89357	0	36.8231	19.6542	1.77908	1.08635	2.43717	14.8357	-2.59543	0.0453164	0.684197	-
novel.1649	3.58419	4.05042	4.82262	1.18691	9.20578	8.27544	6.2268	11.9498	3.41103	8.91445	-1.35397	0.0453268	0.684197	-
novel.829	1.79209	9.11344	8.68072	0	11.0469	32.0673	4.44771	34.7631	4.89656	20.5813	-2.05899	0.045399	0.684197	-
novel.1650	3.58419	3.03781	0	0	6.44405	18.6197	4.44771	4.34538	1.6555	8.46422	-2.31598	0.0454327	0.684197	-
ENSGALG00000041830	60.9312	60.7562	42.4391	8.3084	74.5668	122.063	164.565	52.1446	43.1087	103.335	-1.258	0.0455139	0.68491	-
novel.425	71.6838	79.9957	42.4391	5.93457	71.8051	344.465	88.9542	91.253	50.0133	149.119	-1.57334	0.0456504	0.685922	-
ENSGALG00000031094	71.6838	119.487	161.076	79.5233	185.957	108.615	260.636	191.197	107.942	186.601	-0.789773	0.0457153	0.685922	EDA2R
ENSGALG00000045898	332.433	301.756	369.413	334.71	458.448	427.219	340.695	576.849	334.578	450.803	-0.429179	0.0457169	0.685922	-
ENSGALG00000046680	8.06442	43.542	58.836	14.243	50.6318	143.786	110.303	34.7631	31.1713	84.871	-1.44418	0.0457875	0.685964	-
ENSGALG00000049924	139.783	135.689	55.9424	0	273.412	423.082	220.606	417.157	82.8537	333.564	-2.00817	0.0458704	0.686698	-
ENSGALG00000054358	43.9063	9.11344	26.0422	7.12149	51.5524	93.0987	36.4712	35.8494	21.5458	54.2429	-1.32205	0.0460718	0.687661	-
ENSGALG00000047629	14.3368	15.1891	7.71619	0	20.2527	53.7903	16.9013	27.1586	9.3105	29.5257	-1.65079	0.0460963	0.687661	-
ENSGALG00000048096	5.37628	1.0126	0.964524	0	7.36462	19.6542	5.33725	3.25904	1.83835	8.90377	-2.22451	0.0461388	0.687661	-
ENSGALG00000051988	17.9209	19.2395	14.4679	5.93457	12.8881	130.338	32.0235	11.9498	14.3907	46.7999	-1.69584	0.0463574	0.689082	-
ENSGALG00000001189	180.105	292.643	443.681	281.299	539.459	421.013	304.223	916.876	299.432	545.393	-0.864784	0.0464493	0.689082	NCF1
novel.407	65.4114	39.4916	13.5033	1.18691	27.6173	76.5478	180.577	153.175	29.8983	109.479	-1.86857	0.0464654	0.689082	-
ENSGALG00000041558	587.807	771.604	625.976	230.261	755.795	1372.69	949.142	824.536	553.912	975.54	-0.816033	0.0465644	0.689433	-
ENSGALG00000048340	1.79209	0	1.92905	1.18691	4.60289	21.723	2.66863	1.08635	1.22701	7.52022	-2.59902	0.0466848	0.690426	-
ENSGALG00000049817	4.48023	0	2.89357	0	1.84116	37.2395	7.11634	4.34538	1.84345	12.6356	-2.74105	0.0467438	0.690426	-
ENSGALG00000006376	23.2972	8.10083	9.64524	24.9252	120.596	5.17215	35.5817	48.8855	16.4921	52.5588	-1.67508	0.0468064	0.690426	TMC3
ENSGALG00000050591	0.896047	2.02521	3.8581	1.18691	1.84116	36.205	6.2268	1.08635	1.99157	11.3398	-2.50181	0.0468191	0.690426	-
ENSGALG00000041547	270.606	278.466	266.209	251.626	389.404	284.468	328.241	325.904	266.727	332.004	-0.316088	0.0469779	0.691512	DCP1A
ENSGALG00000054768	15.2328	13.1639	22.1841	0	31.2997	149.992	35.5817	7.60442	12.6452	56.1195	-2.14384	0.047027	0.691725	-
novel.1161	20.6091	22.2773	12.5388	2.37383	18.4116	127.235	36.4712	13.0361	14.4498	48.7884	-1.74875	0.0471003	0.692299	-
novel.1871	4.48023	0	5.78714	0	10.1264	9.30987	8.89542	11.9498	2.56684	10.0704	-1.93038	0.0471376	0.692344	-
ENSGALG00000000081	4.48023	13.1639	8.68072	24.9252	8.2852	68.2724	16.0118	65.1807	12.8125	39.4375	-1.62962	0.0472486	0.69347	IL4I1
ENSGALG00000050231	142.471	60.7562	63.6586	4.74766	154.657	446.874	183.246	79.3032	67.9085	216.02	-1.66723	0.0473546	0.694522	-
ENSGALG00000052393	144.264	97.21	82.9491	0	197.004	798.58	236.618	175.988	81.1057	352.047	-2.11676	0.047555	0.694624	-
ENSGALG00000011865	722.214	582.247	797.661	697.906	967.527	1236.14	1019.42	673.534	700.007	974.155	-0.476828	0.0476138	0.694624	SMTN
novel.1976	13.4407	15.1891	18.326	0	42.3466	17.5853	35.5817	41.2811	11.7389	34.1987	-1.53227	0.0476458	0.694624	-
ENSGALG00000013632	732.966	551.869	718.57	1007.69	1341.28	1030.29	1170.64	810.414	752.774	1088.16	-0.532281	0.0477018	0.694624	ACOT13
ENSGALG00000047334	12.5447	10.126	6.75167	2.37383	12.8881	45.5149	14.2327	13.0361	7.94905	21.418	-1.41202	0.0477095	0.694624	-
ENSGALG00000053770	11.6486	11.1386	5.78714	8.3084	38.6643	24.8263	4.44771	27.1586	9.2207	23.7742	-1.3621	0.0478365	0.694624	-
ENSGALG00000048482	49.2826	26.3277	6.75167	8.3084	38.6643	186.197	42.698	24.9859	22.6676	73.1364	-1.68464	0.0478424	0.694624	-
ENSGALG00000006819	375.444	145.815	167.827	161.42	339.693	932.021	281.985	245.514	212.627	449.803	-1.0801	0.0479966	0.695984	AGBL1
ENSGALG00000053840	8.96047	9.11344	9.64524	0	12.8881	67.2379	16.9013	8.69076	6.92979	26.4295	-1.91804	0.0480048	0.695984	-
ENSGALG00000054077	5.37628	1.0126	2.89357	2.37383	4.60289	0	40.9189	19.5542	2.91407	16.269	-2.4733	0.0481813	0.697043	-
ENSGALG00000049940	16.1288	7.08823	1.92905	0	32.2202	65.1691	13.3431	5.43173	6.28653	29.041	-2.19289	0.0482516	0.697211	-
ENSGALG00000002543	822.571	806.033	831.42	642.121	1412.17	771.685	974.938	1162.39	775.536	1080.29	-0.477927	0.0483995	0.697211	CSGALNACT2
ENSGALG00000051081	38.53	13.1639	14.4679	0	71.8051	61.0314	38.2503	44.5402	16.5404	53.9067	-1.695	0.048598	0.697211	-
ENSGALG00000050739	21.5051	20.2521	19.2905	0	39.5849	62.0658	24.9072	56.49	15.2619	45.7619	-1.57439	0.0486567	0.697211	-
ENSGALG00000048345	150.536	191.382	112.849	35.6074	205.289	407.565	250.851	158.606	122.594	255.578	-1.05832	0.0486767	0.697211	-
ENSGALG00000047519	40.3221	36.4537	27.0067	3.56074	55.2347	206.886	45.3667	26.0723	26.8358	83.3899	-1.63108	0.0487764	0.697211	-
ENSGALG00000003176	49.2826	12.1512	19.2905	16.6168	39.5849	134.476	39.1399	31.504	24.3353	61.1761	-1.32352	0.0488643	0.697211	-
ENSGALG00000053062	71.6838	75.9453	77.1619	37.9813	154.657	110.684	88.0647	77.1305	65.6931	107.634	-0.70946	0.0488809	0.697211	-
ENSGALG00000033392	0.896047	2.02521	0	0	3.68231	6.20658	1.77908	5.43173	0.730314	4.27493	-2.50909	0.0491768	0.699438	EDCH3
ENSGALG00000053348	12.5447	19.2395	5.78714	1.18691	7.36462	36.205	48.9248	28.245	9.68955	30.1849	-1.63076	0.0493993	0.701551	-
novel.769	34.0498	11.1386	32.7938	0	57.0758	49.6526	79.1693	65.1807	19.4956	62.7696	-1.67967	0.0494347	0.701551	-
ENSGALG00000014858	0	0	0	0	0.920578	4.13772	0.889542	4.34538	0	2.57331	-3.78214	0.0496507	1	ADCYAP1

## Sheet: up
gene_id	WL204d_1	WL204d_2	WL204d_3	WL204d_4	N2H04d_1	NH204d_2	NH204d_3	NH204d_4	WL204d	NH204d	log2FoldChange	pvalue	padj	gene_name
ENSGALG00000015205	1788.51	1636.37	18.326	45.1028	0.920578	0	0.889542	2.17269	872.077	0.995703	9.78684	6.25866e-12	6.32907e-08	TYRP1
ENSGALG00000022137	18327.7	10905.7	213.16	739.448	45.1083	33.1018	51.5934	129.275	7546.52	64.7697	6.86493	1.47582e-10	9.9495e-07	CRP
ENSGALG00000032184	419.35	417.193	367.484	249.252	86.5343	80.6855	135.21	114.066	363.32	104.124	1.80308	2.76553e-10	1.39832e-06	CSPG5
ENSGALG00000016899	569.886	891.091	14.4679	62.9065	0	4.13772	1.77908	1.08635	384.588	1.75079	7.79019	4.15907e-10	1.68234e-06	DCT
ENSGALG00000007466	1568.98	1039.94	61.7295	379.813	13.8087	15.5164	33.8026	36.9357	762.616	25.0159	4.93069	2.09421e-09	6.05076e-06	EDNRB2
ENSGALG00000007155	954.29	708.823	936.553	782.177	452.924	395.152	341.584	420.416	845.461	402.519	1.07141	4.18964e-09	1.05919e-05	RMI2
ENSGALG00000007439	3411.25	3962.32	2696.81	4061.62	1719.64	1275.45	1518.45	1682.75	3533	1549.07	1.18935	6.74216e-09	1.51511e-05	PRELID3B
ENSGALG00000019756	419.35	189.357	27.0067	18.9906	2.76173	1.03443	8.00588	5.43173	163.676	4.30844	5.24297	3.34253e-07	0.000422517	MLANA
ENSGALG00000051266	4318.05	5350.6	2843.42	7707.82	1671.77	1889.9	1366.34	1709.91	5054.97	1659.48	1.60694	1.47342e-06	0.00155196	-
ENSGALG00000019312	51.0747	159.991	53.0488	58.1588	11.0469	5.17215	19.5699	4.34538	80.5684	10.0336	2.99099	3.80726e-06	0.0033479	-
ENSGALG00000031826	165.769	168.092	135.033	151.925	61.6787	76.5478	80.0588	102.116	155.205	80.1004	0.957958	2.83276e-05	0.0184815	MYOT
ENSGALG00000012290	336.018	310.869	173.614	1245.07	68.1228	88.961	89.8438	115.153	516.394	90.52	2.51201	3.62586e-05	0.0214525	SOX10
ENSGALG00000045875	31.3616	70.8823	0	509.186	0	3.10329	0.889542	0	152.858	0.998208	7.26653	3.70854e-05	0.0214525	PSCA
ENSGALG00000040130	84.2284	109.361	147.572	270.617	58.917	37.2395	48.0353	35.8494	152.945	45.0103	1.75992	6.50735e-05	0.0337464	-
novel.1808	5.37628	4.05042	6.75167	35.6074	0	0	0	0	12.9465	0	6.15954	0.000102583	0.0475667	-
ENSGALG00000028770	174.729	493.138	101.275	11.8691	10.1264	7.24101	34.6921	8.69076	195.253	15.1876	3.68014	0.000103482	0.0475667	INHBB
ENSGALG00000037160	608.416	984.251	579.679	950.719	407.816	291.709	442.992	322.645	780.766	366.29	1.09081	0.000108766	0.0488842	-
ENSGALG00000032465	769.704	1448.02	908.582	2210.04	339.693	518.249	597.772	408.466	1334.09	466.045	1.51691	0.000151075	0.0545624	ATP8
ENSGALG00000046210	315.409	270.365	180.366	870.008	87.4549	88.961	118.309	130.361	409.037	106.272	1.9438	0.000165819	0.0578222	-
ENSGALG00000052515	405.013	459.722	463.936	443.906	254.08	244.125	320.235	325.904	443.144	286.086	0.631193	0.000203646	0.0686457	-
ENSGALG00000039869	647.842	433.394	466.83	477.14	336.011	307.226	314.898	309.608	506.301	316.936	0.676408	0.000301887	0.0884879	PYURF
ENSGALG00000003106	1027.77	1498.65	597.04	1387.5	476.859	429.288	584.429	498.633	1127.74	497.302	1.18087	0.000307235	0.088769	TOX2
novel.2188	35.8419	2.02521	8.68072	246.878	7.36462	2.06886	0.889542	1.08635	73.3565	2.85234	4.67534	0.000370699	0.0987653	-
ENSGALG00000051214	12.5447	28.3529	18.326	125.813	1.84116	6.20658	8.00588	5.43173	46.2591	5.37134	3.10176	0.000391902	0.102938	-
ENSGALG00000046517	12.5447	5.06302	3.8581	4.74766	0	0	0	0	6.55336	0	5.19133	0.000410346	0.106401	-
ENSGALG00000000293	556.445	374.663	321.187	160.233	164.783	118.959	128.984	126.016	353.132	134.686	1.3913	0.000422546	0.108177	-
ENSGALG00000005064	2055.53	1802.43	1778.58	2059.3	1430.58	1445.1	1468.63	1540.44	1923.96	1471.19	0.387095	0.000443921	0.111867	PRPSAP2
ENSGALG00000026297	8.06442	13.1639	17.3614	93.7663	5.52347	3.10329	2.66863	1.08635	33.089	3.09543	3.40076	0.000448021	0.111867	-
ENSGALG00000047532	129.927	135.689	179.401	168.542	59.8376	86.8921	91.6228	96.6847	153.39	83.7593	0.873623	0.00046032	0.112173	-
ENSGALG00000054002	1176.51	1093.61	978.027	1228.46	738.304	762.375	888.653	786.514	1119.15	793.961	0.494746	0.000460903	0.112173	G6PC3
ENSGALG00000054435	129.927	180.243	113.814	185.159	69.0433	69.3068	96.0706	83.6486	152.286	79.5173	0.934281	0.00052184	0.116886	-
ENSGALG00000052371	9.85652	144.802	23.1486	71.2149	15.6498	5.17215	2.66863	3.25904	62.2556	6.68741	3.21204	0.000536746	0.116886	-
ENSGALG00000047620	74.3719	77.9705	2.89357	7.12149	1.84116	1.03443	5.33725	3.25904	40.5894	2.86797	3.81733	0.000537474	0.116886	-
ENSGALG00000010133	176.521	448.584	243.06	272.99	86.5343	44.4805	161.897	73.8715	285.289	91.6957	1.6352	0.000596012	0.126888	PTCH2
ENSGALG00000025896	5.37628	16.2017	9.64524	24.9252	0.920578	3.10329	1.77908	0	14.0371	1.45074	3.25628	0.000653462	0.128163	PLPPR4
ENSGALG00000011796	18.817	1.0126	4.82262	204.149	2.76173	2.06886	3.55817	1.08635	57.2004	2.36878	4.58216	0.000659032	0.128163	-
ENSGALG00000002988	34.0498	134.676	49.1907	1171.48	28.5379	11.3787	29.3549	53.2309	347.35	30.6256	3.50359	0.000696352	0.13057	-
ENSGALG00000040880	931.889	1082.47	505.411	201.775	231.986	130.338	250.851	182.506	680.387	198.92	1.77406	0.000708586	0.13136	EDN3
ENSGALG00000014242	120.966	153.916	88.7362	197.028	45.1083	29.9985	87.1751	39.1084	140.162	50.3476	1.47161	0.000770522	0.135511	BEND4
ENSGALG00000046487	120.966	128.601	80.0555	456.962	37.7437	52.7559	62.268	49.9719	196.646	50.6849	1.95412	0.000794213	0.138474	-
ENSGALG00000023419	6.27233	6.07562	1.92905	27.299	0	0	0.889542	0	10.394	0.222386	5.11926	0.000862539	0.144172	HOXD4
ENSGALG00000054486	40.3221	42.5294	0	4.74766	0.920578	0	0	0	21.8998	0.230144	6.20543	0.000907567	0.149232	MC1R
ENSGALG00000045846	938.161	1118.93	856.497	1032.62	705.163	701.343	741.878	579.022	986.55	681.852	0.532123	0.000960601	0.152511	PDK2
ENSGALG00000009596	246.413	539.718	248.847	294.355	47.8701	89.9954	198.368	55.4036	332.333	97.9092	1.76152	0.000965212	0.152511	TMEM117
ENSGALG00000037735	86.9166	150.878	75.2329	180.411	49.7112	57.9281	53.3725	55.4036	123.36	54.1039	1.18644	0.000981613	0.1539	CenpA
ENSGALG00000048857	8.06442	10.126	37.6164	46.2897	6.44405	1.03443	4.44771	2.17269	25.5241	3.52472	2.83318	0.00099871	0.153936	-
ENSGALG00000053132	443.543	338.21	430.178	405.925	199.765	172.75	321.125	203.147	404.464	224.197	0.85008	0.0010199	0.153936	-
ENSGALG00000042269	468.633	392.89	478.404	477.14	349.82	303.088	346.032	310.695	454.267	327.409	0.471342	0.00106588	0.159684	METTL25
ENSGALG00000004261	123.654	97.21	172.65	453.401	45.1083	91.0298	24.0176	53.2309	211.729	53.3467	1.98931	0.00110421	0.161522	AQP9
ENSGALG00000015898	1125.44	1421.7	916.298	1330.53	628.755	669.276	914.449	621.39	1198.49	708.467	0.757881	0.00115804	0.161522	MYO6
ENSGALG00000042159	35.8419	118.475	134.069	550.728	38.6643	28.964	57.8202	32.5904	209.778	39.5097	2.40606	0.00130092	0.177778	SLITRK3
novel.2225	13.4407	0	2.89357	115.131	0.920578	1.03443	0	0	32.8663	0.488752	6.059	0.00136139	0.182346	-
ENSGALG00000028018	68.9956	41.5168	2.89357	5.93457	3.68231	1.03443	3.55817	0	29.8351	2.06873	3.82682	0.00141066	0.183995	RAB38
ENSGALG00000034533	68.0996	35.4411	59.8005	52.2242	31.2997	25.8607	13.3431	14.1225	53.8914	21.1565	1.34914	0.00141734	0.183995	-
ENSGALG00000006808	3377.2	3361.84	2830.88	3567.87	1964.51	2437.12	2615.25	2278.07	3284.45	2323.74	0.499107	0.00142829	0.183995	TSPAN6
ENSGALG00000027853	857.517	937.671	707.961	1551.3	474.098	488.251	603.999	552.95	1013.61	529.824	0.93533	0.00144649	0.183995	CTNNA2
ENSGALG00000008661	1177.41	626.802	528.559	2161.37	405.054	436.529	431.428	304.177	1123.53	394.297	1.5103	0.00149321	0.187578	CYR61
ENSGALG00000003314	1005.36	1078.42	1083.16	1045.67	815.632	687.896	891.321	747.406	1053.16	785.564	0.422156	0.00151592	0.188095	RILPL1
ENSGALG00000042903	13.4407	37.4663	11.5743	49.8504	5.52347	2.06886	8.89542	6.51807	28.0829	5.75146	2.27336	0.00156565	0.190755	-
ENSGALG00000015021	3.58419	9.11344	5.78714	33.2336	0.920578	1.03443	1.77908	0	12.9296	0.933523	3.74281	0.00158244	0.191645	TMEM174
ENSGALG00000036970	11.6486	13.1639	9.64524	43.9158	3.68231	1.03443	5.33725	3.25904	19.5934	3.32826	2.53237	0.00167541	0.199325	-
ENSGALG00000003509	31.3616	85.0587	51.1198	72.4018	18.4116	34.1362	18.6804	20.6406	59.9855	22.9672	1.38514	0.00171171	0.201275	SPACA9
ENSGALG00000008218	719.526	1011.59	907.617	862.887	571.679	589.625	595.993	686.57	875.405	610.967	0.518978	0.00176213	0.204822	DDB2
ENSGALG00000003855	666.659	784.768	802.484	721.644	510.921	459.287	591.546	576.849	743.889	534.651	0.476232	0.00188501	0.216386	SRC
ENSGALG00000030652	5.37628	1.0126	23.1486	263.495	2.76173	4.13772	4.44771	6.51807	73.2581	4.46631	4.03706	0.00190419	0.216386	-
ENSGALG00000015897	19.713	25.3151	9.64524	43.9158	3.68231	6.20658	8.00588	7.60442	24.6473	6.3748	1.94506	0.00195775	0.221204	IMPG1
novel.700	114.694	156.954	129.246	216.018	77.3286	80.6855	91.6228	93.4257	154.228	85.7657	0.843323	0.0020831	0.231487	-
ENSGALG00000012139	814.507	770.592	868.072	874.756	628.755	689.965	683.168	619.217	831.982	655.276	0.343925	0.00233798	0.252865	ARL14EP
ENSGALG00000032405	120.966	154.928	80.0555	206.523	69.0433	53.7903	63.1575	80.3896	140.618	66.5952	1.0763	0.00237884	0.253315	ZNF226L
ENSGALG00000033790	1505.36	1737.63	1624.26	1802.92	1084.44	1142.01	1442.84	1072.22	1667.54	1185.38	0.491824	0.00238883	0.253315	MAN2A2
ENSGALG00000042478	3009.82	4269.14	3767.43	9456.15	1750.94	1867.15	2794.05	2256.34	5125.64	2167.12	1.24184	0.00252654	0.260552	ND4L
novel.595	12.5447	62.7814	1.92905	0	0	0	0.889542	0	19.3138	0.222386	6.02344	0.00256497	0.262002	-
ENSGALG00000027036	67.2035	85.0587	171.685	974.457	55.2347	71.3756	36.4712	69.5261	324.601	58.1519	2.48062	0.00262044	0.264652	PKIB
ENSGALG00000036097	17.9209	22.2773	80.0555	559.037	12.8881	37.2395	13.3431	17.3815	169.823	20.2131	3.07097	0.00263017	0.264652	CDH18
ENSGALG00000033376	170.249	154.928	32.7938	45.1028	8.2852	5.17215	42.698	2.17269	100.768	14.582	2.78153	0.00267633	0.267345	APOH
ENSGALG00000054287	96.7731	107.336	76.1974	166.168	62.5993	55.8592	63.1575	45.6265	111.619	56.8106	0.968165	0.00270823	0.2685	-
ENSGALG00000003708	493.722	547.819	567.14	636.186	430.831	437.564	355.817	407.38	561.217	407.898	0.459767	0.00282571	0.276087	WDR70
ENSGALG00000032361	482.073	434.407	406.065	1031.43	244.874	193.438	340.695	279.191	588.493	264.549	1.15249	0.00290304	0.282278	STXBP5L
ENSGALG00000036358	36.7379	79.9957	8.68072	5.93457	5.52347	8.27544	1.77908	1.08635	32.8372	4.16608	2.98086	0.00296515	0.286939	LMO3
ENSGALG00000004491	96.7731	31.3907	36.6519	123.439	9.20578	24.8263	21.349	29.3313	72.0637	21.1781	1.76899	0.00312125	0.294311	DMGDH
ENSGALG00000015453	5.37628	17.2143	35.6874	155.486	2.76173	7.24101	13.3431	2.17269	53.4409	6.37964	3.05664	0.00312139	0.294311	DUSP27
ENSGALG00000013006	65.4114	30.3781	21.2195	271.803	15.6498	22.7575	18.6804	19.5542	97.2031	19.1605	2.34116	0.00313343	0.294311	ROPN1L
ENSGALG00000016837	118.278	174.168	45.3326	102.075	41.426	40.3428	56.9307	21.7269	109.963	40.1066	1.45171	0.0031534	0.294311	-
ENSGALG00000054532	16.1288	16.2017	7.71619	0	0	0	0	0	10.0117	0	5.79929	0.00320493	0.294311	-
ENSGALG00000047074	71.6838	61.7688	57.8714	70.028	41.426	42.4116	37.3608	41.2811	65.338	40.6199	0.68671	0.00320817	0.294311	-
ENSGALG00000050213	62.7233	67.8445	53.0488	55.785	45.1083	23.7919	32.0235	24.9859	59.8504	31.4774	0.920847	0.00321802	0.294311	-
ENSGALG00000034813	28.6735	26.3277	11.5743	140.056	10.1264	7.24101	11.564	11.9498	51.6579	10.2203	2.33223	0.00324506	0.294311	-
ENSGALG00000048542	1481.17	1708.26	1642.58	1709.16	1165.45	1339.59	1276.49	1366.62	1635.29	1287.04	0.3455	0.00333443	0.295841	-
ENSGALG00000036471	1891.56	2204.44	2451.82	2739.4	1407.56	1512.34	1748.84	1758.79	2321.8	1606.88	0.530776	0.00337789	0.297034	RFTN2
ENSGALG00000051119	14.3368	7.08823	15.4324	53.4112	5.52347	3.10329	6.2268	3.25904	22.5671	4.52815	2.29715	0.00356833	0.310786	PCP4L1
ENSGALG00000034850	1323.46	1455.11	850.71	1323.41	943.592	648.587	707.186	732.197	1238.17	757.891	0.707887	0.00358037	0.310786	GLRX2
novel.92	59.1391	49.6176	0	4.74766	2.76173	1.03443	2.66863	1.08635	28.3761	1.88778	3.89891	0.0036299	0.312403	-
ENSGALG00000016608	412.182	567.058	881.575	3845.6	331.408	323.776	461.672	333.508	1426.6	362.591	1.97587	0.00393668	0.333135	ADCY3
ENSGALG00000052753	11.6486	3.03781	6.75167	97.327	4.60289	4.13772	0.889542	2.17269	29.6913	2.95071	3.32763	0.00400301	0.334241	-
novel.1331	96.7731	122.525	111.885	29.6729	13.8087	29.9985	43.5876	34.7631	90.214	30.5394	1.56495	0.00404329	0.334241	-
ENSGALG00000007945	262.542	291.63	112.849	1164.36	132.563	97.2364	161.007	85.8213	457.846	119.157	1.94082	0.00406221	0.334241	CRYAB
ENSGALG00000017217	47.4905	118.475	39.5455	372.691	34.982	29.9985	40.0294	34.7631	144.55	34.9432	2.04601	0.00406959	0.334241	VSTM5
ENSGALG00000054770	16.1288	33.4159	19.2905	162.607	11.0469	2.06886	17.7908	5.43173	57.8606	9.08459	2.65926	0.00408195	0.334241	INHA
ENSGALG00000043768	14518.6	17106.9	10387	70837.4	6399.86	7471.69	10499.3	8955.83	28212.5	8331.66	1.75964	0.00421066	0.337939	ND2
novel.2283	25.9854	22.2773	85.8426	536.485	42.3466	10.3443	9.78496	28.245	167.648	22.6802	2.88473	0.00431901	0.342541	-
ENSGALG00000009825	1258.95	1419.67	1219.16	1226.08	824.838	621.692	1081.68	845.177	1280.96	843.348	0.602671	0.00435658	0.342541	SRGAP1
ENSGALG00000035287	875.438	814.134	802.484	1124.01	676.625	576.177	632.464	676.793	904.016	640.515	0.496376	0.00436469	0.342541	STAM
ENSGALG00000012092	290.319	576.172	175.543	55.785	74.5668	99.3053	87.1751	47.7992	274.455	77.2116	1.8297	0.00436962	0.342541	ESYT3
ENSGALG00000040541	1715.93	2157.86	989.602	1139.44	775.127	538.938	928.682	872.335	1500.71	778.771	0.946376	0.00450884	0.349392	SLC5A6
ENSGALG00000015150	14.3368	20.2521	2.89357	132.934	1.84116	1.03443	9.78496	0	42.6042	3.16514	3.72878	0.00453892	0.349461	RORB
ENSGALG00000032156	617.376	601.487	598.005	664.672	534.856	463.425	431.428	493.201	620.385	480.727	0.367573	0.00465255	0.351388	TUBGCP6
ENSGALG00000036229	17049.1	22284.4	18886.3	58277.5	10032.5	10231.5	15027.9	12964.4	29124.3	12064.1	1.27149	0.00465622	0.351388	ND4
ENSGALG00000016276	226.7	325.046	167.827	732.326	113.231	143.786	170.792	130.361	362.975	139.543	1.37792	0.00470759	0.352018	KHDRBS2
novel.1321	544.797	584.272	498.659	559.037	435.433	335.155	393.178	447.574	546.691	402.835	0.440291	0.00481887	0.352018	-
ENSGALG00000001492	4665.72	5161.24	3004.49	17791.9	2423.88	2534.35	2866.1	2647.42	7655.83	2617.94	1.54807	0.00482222	0.352018	NDRG3
ENSGALG00000000208	1137.98	1316.39	938.482	936.476	680.307	800.649	838.838	667.016	1082.33	746.703	0.535573	0.00488827	0.352018	MCC
novel.889	1180.99	1659.66	596.076	265.869	409.657	165.509	373.608	257.464	925.648	301.559	1.61788	0.00496405	0.352018	-
ENSGALG00000014834	2199.8	2358.35	2201.04	2050.99	1764.75	1766.81	1915.18	1845.7	2202.55	1823.11	0.272916	0.00497768	0.352018	NCOA7
ENSGALG00000031485	2.68814	50.6302	13.5033	13.0561	0	0	4.44771	0	19.9694	1.11193	4.1192	0.00507839	0.352018	-
ENSGALG00000041312	14.3368	23.2899	29.9002	36.7944	11.0469	2.06886	0	6.51807	26.0803	4.90847	2.40891	0.0051105	0.352018	-
ENSGALG00000047188	21.5051	9.11344	21.2195	22.5514	4.60289	9.30987	1.77908	6.51807	18.5974	5.55248	1.76226	0.00531874	0.357957	-
ENSGALG00000048674	318.097	612.625	610.544	1774.44	255.921	299.985	322.014	347.631	828.926	306.388	1.43548	0.00544018	0.362725	-
ENSGALG00000002529	825.259	844.512	663.593	942.41	590.09	633.071	623.569	555.123	818.943	600.463	0.446902	0.00568545	0.368014	MCCC2
ENSGALG00000053177	15.2328	54.6806	21.2195	85.4579	11.0469	15.5164	8.00588	16.2952	44.1477	12.7161	1.79544	0.00568918	0.368014	-
ENSGALG00000029500	16308.1	20059.7	17432.8	44660	10002.1	11072.5	13698.9	12726.5	24615.1	11875	1.05159	0.00572397	0.368014	ND5
ENSGALG00000002060	2160.37	2773.52	1843.21	2286	1418.61	1369.58	1782.64	1672.97	2265.77	1560.95	0.537466	0.00575498	0.368014	TAF15
ENSGALG00000040680	3.58419	8.10083	13.5033	23.7383	3.68231	1.03443	0	2.17269	12.2317	1.72236	2.82388	0.00575598	0.368014	-
ENSGALG00000047990	87.8126	39.4916	19.2905	192.28	11.0469	25.8607	26.6863	22.8133	84.7187	21.6018	1.97005	0.00581406	0.368014	SCRG1
ENSGALG00000013225	3825.22	4005.86	2019.71	2840.29	1587.08	1659.23	2351.06	1718.6	3172.77	1828.99	0.794658	0.00581457	0.368014	VAT1L
ENSGALG00000017237	352.146	193.407	4.82262	4.74766	5.52347	34.1362	5.33725	7.60442	138.781	13.1503	3.40257	0.00582833	0.368014	TYR
ENSGALG00000006821	55.5549	40.5042	91.6298	97.327	44.1877	32.0673	25.7967	15.2088	71.254	29.3152	1.2757	0.00584091	0.368014	TNMD
ENSGALG00000013297	388.884	663.256	465.865	1375.63	308.394	306.191	385.172	250.946	723.41	312.676	1.20927	0.00592732	0.369407	BBOX1
ENSGALG00000052259	190.858	142.777	171.685	204.149	119.675	127.235	119.199	129.275	177.367	123.846	0.518034	0.00601574	0.373216	-
ENSGALG00000027265	1.79209	15.1891	3.8581	58.1588	3.68231	1.03443	1.77908	2.17269	19.7495	2.16713	3.17389	0.00615371	0.373631	AJAP1
ENSGALG00000005031	50.1786	61.7688	72.3393	239.757	29.4585	46.5493	30.2444	36.9357	106.011	35.797	1.56437	0.00617449	0.373631	DRP2
ENSGALG00000008154	1137.08	1198.92	1120.78	1105.02	964.766	903.057	980.275	980.97	1140.45	957.267	0.252628	0.00640611	0.380153	SRPK2
ENSGALG00000039097	0	11.1386	13.5033	20.1775	0	1.03443	0.889542	1.08635	11.2049	0.752579	3.91078	0.00640951	0.380153	-
ENSGALG00000006534	94.981	87.0839	69.4457	131.748	49.7112	42.4116	68.4947	53.2309	95.8145	53.4621	0.835953	0.0065299	0.386162	PEX11A
ENSGALG00000040869	134.407	172.143	106.098	254	87.4549	110.684	48.0353	69.5261	166.662	78.9251	1.07759	0.00666853	0.391048	-
ENSGALG00000013775	107.526	108.349	206.408	1147.75	77.3286	133.441	58.7098	89.0803	392.507	89.64	2.13025	0.00678452	0.394517	CDH19
ENSGALG00000003163	81.5403	125.563	107.062	540.046	47.8701	69.3068	65.8261	76.0442	213.553	64.7618	1.72029	0.0067999	0.394517	GNAO1
ENSGALG00000049557	965.043	949.822	836.242	1038.55	725.415	564.799	708.965	782.169	947.414	695.337	0.445961	0.00680485	0.394517	-
ENSGALG00000014980	142.471	74.9327	61.7295	207.71	30.3791	47.5838	63.1575	56.49	121.711	49.4026	1.29941	0.00687364	0.394941	-
ENSGALG00000032282	91.3968	8.10083	28.9357	770.308	29.4585	39.3083	20.4595	28.245	224.685	29.3678	2.93527	0.00697616	0.397445	CALB1
ENSGALG00000050311	86.0205	49.6176	14.4679	0	1.84116	5.17215	3.55817	6.51807	37.5265	4.27239	3.1441	0.00709358	0.399631	-
ENSGALG00000044606	1.79209	7.08823	2.89357	36.7944	0	0	0.889542	2.17269	12.1421	0.765558	4.00941	0.00713282	0.400155	MEP1B
ENSGALG00000054319	641.57	915.394	448.504	804.728	442.798	380.67	490.138	360.667	702.549	418.568	0.746322	0.00718551	0.401456	ELOVL6
ENSGALG00000042871	131.719	177.206	292.251	1578.6	115.993	114.822	159.228	142.311	544.943	133.088	2.03313	0.00726905	0.403638	SLIT1
ENSGALG00000016487	4404.97	3755.75	2205.87	4493.66	1801.57	1891.97	2673.07	2270.46	3715.06	2159.27	0.782774	0.00730052	0.403638	LDAH
ENSGALG00000009566	811.819	793.881	710.854	783.364	565.235	623.761	617.342	673.534	774.979	619.968	0.322581	0.00730237	0.403638	IARS2
ENSGALG00000037641	7.16838	9.11344	6.75167	23.7383	2.76173	0	3.55817	0	11.6929	1.57998	2.82649	0.00741224	0.406635	-
ENSGALG00000032079	24782.9	30090.5	27662.6	59122.6	15717	17270.8	23098.7	19338	35414.6	18856.2	0.909292	0.0074244	0.406635	CYTB
ENSGALG00000054835	21.5051	23.2899	26.0422	34.4205	8.2852	16.5509	6.2268	14.1225	26.3144	11.2963	1.22977	0.00743905	0.406635	-
ENSGALG00000049549	10.7526	3.03781	8.68072	30.8598	1.84116	2.06886	0.889542	4.34538	13.3327	2.28623	2.55739	0.00750898	0.40935	-
ENSGALG00000030324	81.5403	229.861	394.49	3961.92	118.755	110.684	351.369	120.584	1166.95	175.348	2.73402	0.00776963	0.414282	KIAA1324L
ENSGALG00000004370	289.423	277.453	273.925	232.635	172.148	155.164	227.723	195.542	268.359	187.644	0.516397	0.00778828	0.414282	MAP2K6
ENSGALG00000054166	4.48023	9.11344	14.4679	108.009	1.84116	0	7.11634	5.43173	34.0177	3.59731	3.23315	0.00780428	0.414282	CACNG7
ENSGALG00000001275	1958.76	1833.83	1708.17	2077.1	1398.36	1376.83	1588.72	1599.1	1894.46	1490.75	0.345563	0.00790776	0.417354	PDCL
ENSGALG00000009495	619.168	669.331	607.65	785.738	452.924	461.356	553.295	526.878	670.472	498.613	0.42624	0.0081477	0.418107	FGFR2
ENSGALG00000000918	45.6984	19.2395	40.51	217.205	23.935	27.9296	8.89542	15.2088	80.6633	18.9922	2.08479	0.00816575	0.418107	CCDC103
ENSGALG00000016464	919.344	1479.41	618.26	1302.05	360.867	550.317	741.878	568.159	1079.77	555.305	0.959131	0.0082092	0.419271	VSNL1
ENSGALG00000010311	497.306	499.214	679.99	663.485	281.697	418.944	442.102	389.998	584.999	383.185	0.61015	0.00824507	0.419284	NAV3
ENSGALG00000030855	76.164	76.9579	29.9002	65.2803	21.1733	40.3428	30.2444	19.5542	62.0756	27.8287	1.15719	0.00826596	0.419284	-
ENSGALG00000038913	274.19	204.546	197.727	242.131	114.152	118.959	187.693	157.52	229.649	144.581	0.667133	0.00836277	0.421673	LDLRAD3
ENSGALG00000023806	2773.27	2558.85	2565.63	3351.85	2363.12	1960.24	2075.3	2104.25	2812.4	2125.73	0.403545	0.00838991	0.421673	PITPNA
ENSGALG00000002818	3795.65	3348.68	2331.25	2702.6	2152.31	1852.66	2279.01	2054.28	3044.55	2084.57	0.546513	0.00880365	0.429059	VAT1
ENSGALG00000034992	336.914	439.47	391.597	468.831	331.408	211.024	300.665	246.6	409.203	272.424	0.584857	0.00892124	0.429059	FRMD4A
ENSGALG00000045747	29.5696	14.1765	4.82262	108.009	6.44405	8.27544	8.89542	7.60442	39.1445	7.80483	2.32136	0.00899219	0.429059	REEP6
ENSGALG00000012552	1116.47	1059.18	815.023	1138.25	770.524	773.753	803.257	750.665	1032.23	774.55	0.413949	0.00900706	0.429059	TOM1
ENSGALG00000033966	389.78	667.306	896.043	1783.93	312.076	318.604	506.15	435.625	934.266	393.114	1.24843	0.00917008	0.434344	TENM4
ENSGALG00000031211	5.37628	11.1386	18.326	94.9532	0.920578	4.13772	8.89542	6.51807	32.4485	5.11795	2.659	0.00924568	0.434988	LBX2
ENSGALG00000030420	37.634	50.6302	35.6874	37.9813	11.9675	18.6197	30.2444	7.60442	40.4832	17.109	1.23291	0.00941006	0.438472	ECEL1
ENSGALG00000051842	8.06442	14.1765	4.82262	7.12149	2.76173	2.06886	0.889542	2.17269	8.54625	1.97321	2.1237	0.00943478	0.438472	-
ENSGALG00000001333	491.034	442.508	424.391	357.261	320.361	318.604	347.811	300.918	428.798	321.924	0.4145	0.00947404	0.438472	MRRF
ENSGALG00000029670	667.555	652.117	708.925	826.093	563.394	560.661	584.429	511.669	713.672	555.038	0.361256	0.00958056	0.442334	CRYZL1
ENSGALG00000013900	400.533	443.521	305.754	1838.53	268.809	280.33	245.514	247.687	747.085	260.585	1.51903	0.00970885	0.44577	MAP7
ENSGALG00000002688	23.2972	22.2773	21.2195	4.74766	7.36462	4.13772	4.44771	6.51807	17.8854	5.61703	1.68105	0.00977013	0.44577	NME4
ENSGALG00000015904	5496.35	5680.71	6251.08	6802.21	5059.5	4562.87	4880.92	4998.28	6057.59	4875.39	0.31308	0.00979634	0.44577	TMEM30A
ENSGALG00000037206	439.959	475.924	296.109	924.607	248.556	317.57	271.31	248.773	534.15	271.552	0.975225	0.00980805	0.44577	ST7
ENSGALG00000052407	21.5051	13.1639	8.68072	78.3364	11.0469	5.17215	7.11634	5.43173	30.4215	7.19179	2.06813	0.00991305	0.448527	-
ENSGALG00000026594	91.3968	83.0335	29.9002	403.551	46.0289	18.6197	41.8085	49.9719	151.97	39.1073	1.95639	0.0100105	0.450918	HS3ST5
ENSGALG00000054397	120.966	192.395	2.89357	0	9.20578	7.24101	7.11634	5.43173	79.0637	7.24871	3.44659	0.010043	0.451376	-
ENSGALG00000016951	855.725	892.104	745.577	794.046	614.946	700.309	634.244	683.311	821.863	658.202	0.321084	0.0100987	0.451723	MTRF1
ENSGALG00000009805	1106.62	858.688	560.389	2493.71	533.015	561.695	493.696	611.613	1254.85	550.005	1.18978	0.0101666	0.451723	PPM1H
ENSGALG00000005583	521.499	501.239	347.229	663.485	299.188	337.224	347.811	343.285	508.363	331.877	0.61448	0.0101947	0.451723	ALG14
ENSGALG00000031657	54.6589	20.2521	34.7229	282.486	26.6968	27.9296	13.3431	23.8996	98.0299	22.9673	2.09228	0.0102294	0.451723	IFITM10
ENSGALG00000001276	72.5798	119.487	202.55	536.485	88.3755	68.2724	95.181	63.008	232.776	78.7092	1.56226	0.0103749	0.455192	HOXB9
ENSGALG00000003999	741.927	802.995	779.336	607.7	477.78	578.246	610.226	507.323	732.989	543.394	0.432229	0.0104246	0.455312	NAV2
ENSGALG00000043381	259.854	356.437	163.969	445.093	132.563	141.717	219.717	86.9076	306.338	145.226	1.07475	0.0104453	0.455312	-
ENSGALG00000033139	25.9854	74.9327	18.326	319.28	35.9025	15.5164	19.5699	22.8133	109.631	23.4505	2.22202	0.0104621	0.455312	-
ENSGALG00000009006	173.833	33.4159	88.7362	1213.03	47.8701	124.132	42.698	59.749	377.253	68.6122	2.45895	0.0104908	0.455312	-
ENSGALG00000050830	16.1288	50.6302	120.566	1202.34	43.2672	13.4476	95.181	38.0221	347.417	47.4795	2.86988	0.0105581	0.456062	SV2A
ENSGALG00000050753	0.896047	3.03781	1.92905	14.243	0	0	0	0	5.02647	0	4.78924	0.010622	0.456062	-
ENSGALG00000008477	2429.18	2475.82	1974.38	2524.57	1829.19	1583.71	1840.46	1970.63	2350.99	1806	0.380354	0.0106405	0.456062	EXOC4
ENSGALG00000010494	11.6486	13.1639	30.8648	65.2803	11.9675	6.20658	5.33725	10.8635	30.2394	8.5937	1.80964	0.010691	0.456062	SLC5A9
ENSGALG00000033375	2.68814	1.0126	3.8581	8.3084	0	0	0	0	3.96681	0	4.45053	0.0107662	1	-
ENSGALG00000037414	321.681	376.689	238.237	411.859	205.289	237.919	149.443	242.255	337.117	208.726	0.691989	0.0108361	0.456062	DNAJC28
ENSGALG00000043964	7.16838	5.06302	9.64524	29.6729	1.84116	2.06886	0.889542	5.43173	12.8874	2.55782	2.34791	0.010847	0.456062	SPINK4
ENSGALG00000015768	577.054	701.735	366.519	802.354	452.924	308.26	358.486	311.781	611.916	357.863	0.772969	0.0108797	0.456062	ANKRD6
ENSGALG00000047632	165.769	183.281	135.033	218.392	122.437	86.8921	105.856	134.707	175.619	112.473	0.641249	0.0109144	0.456062	-
novel.961	21.5051	6.07562	11.5743	122.252	7.36462	10.3443	2.66863	8.69076	40.3518	7.26708	2.47375	0.0109365	0.456062	-
ENSGALG00000004955	34.9458	61.7688	91.6298	668.233	34.982	57.9281	56.0412	38.0221	214.144	46.7433	2.19447	0.0111284	0.459319	-
ENSGALG00000004518	89.6047	16.2017	23.1486	230.261	19.3321	17.5853	19.5699	30.4177	89.8041	21.7263	2.04653	0.0111986	0.459795	-
ENSGALG00000011283	362.003	207.584	318.293	455.775	185.957	261.711	157.449	142.311	335.914	186.857	0.845794	0.0113019	0.461513	-
ENSGALG00000050047	210.571	210.622	234.379	351.327	104.946	165.509	176.129	161.865	251.725	152.112	0.725495	0.0113885	0.461513	-
ENSGALG00000005999	2903.19	2997.31	2740.21	2685.99	2322.62	2205.4	2405.32	2539.88	2831.68	2368.31	0.257988	0.0114048	0.461513	ABTB1
ENSGALG00000044727	41.2182	29.3655	11.5743	141.243	10.1264	9.30987	12.4536	24.9859	55.8502	14.2189	1.97361	0.0117626	0.468731	ANKRD34B
ENSGALG00000041077	0	2.02521	7.71619	39.1682	0.920578	0	0.889542	0	12.2274	0.45253	4.65937	0.0117733	0.468731	gga-mir-7464
ENSGALG00000050005	1154.11	1438.91	1229.77	1740.02	870.867	895.816	1014.97	1130.89	1390.7	978.134	0.50739	0.01189	0.470671	-
ENSGALG00000032372	827.051	869.827	735.932	3516.83	555.109	490.32	546.179	680.052	1487.41	567.915	1.38883	0.0119832	0.470671	CYB5R2
ENSGALG00000032628	432.791	418.205	314.435	1577.41	251.318	168.612	305.113	309.608	685.71	258.663	1.40595	0.012001	0.470671	SRCIN1
ENSGALG00000054505	677.412	865.776	524.701	822.532	494.35	432.392	576.423	423.675	722.605	481.71	0.584073	0.0120699	0.47113	-
ENSGALG00000011564	1822.56	1954.33	1854.78	2492.52	1350.49	1518.54	1561.15	1649.07	2031.05	1519.81	0.418075	0.0121712	0.472481	RUFY3
ENSGALG00000008888	273.294	626.802	292.251	588.71	166.625	348.603	158.339	110.807	445.264	196.093	1.18286	0.0123314	0.473206	IL1RAPL2
ENSGALG00000015864	3096.74	3048.95	2294.6	2407.06	2125.61	1736.81	1898.28	2195.5	2711.84	1989.05	0.447339	0.0124582	0.47541	IBTK
ENSGALG00000032887	11.6486	23.2899	96.4524	36.7944	3.68231	0	15.1222	10.8635	42.0463	7.417	2.49972	0.0126216	0.478933	CHIR-B3
ENSGALG00000043689	0.896047	5.06302	11.5743	1.18691	0	0	0	0	4.68007	0	4.70236	0.0126293	1	-
ENSGALG00000047437	4.48023	4.05042	1.92905	34.4205	1.84116	1.03443	1.77908	1.08635	11.2201	1.43525	2.94014	0.012832	0.484193	-
ENSGALG00000051836	245.517	216.697	229.557	322.841	174.91	140.682	198.368	180.333	253.653	173.573	0.544707	0.0129877	0.487617	gga-mir-12229
ENSGALG00000042647	8.06442	14.1765	44.3681	404.738	16.5704	14.482	26.6863	17.3815	117.837	18.7801	2.64701	0.0129951	0.487617	-
ENSGALG00000050368	10.7526	12.1512	17.3614	10.6822	6.44405	3.10329	5.33725	4.34538	12.7369	4.80749	1.39653	0.013252	0.491782	-
ENSGALG00000021231	1556.43	1245.5	1316.58	3642.64	730.939	1102.7	1021.19	995.092	1940.29	962.482	1.01126	0.013363	0.494088	TMEM254
ENSGALG00000038187	1471.31	1854.08	1111.13	1782.75	1272.24	969.261	978.496	966.847	1554.82	1046.71	0.570548	0.0136838	0.497553	SLC35B4
novel.1729	20.6091	21.2647	33.7583	46.2897	11.9675	15.5164	8.00588	18.4679	30.4804	13.4894	1.17905	0.0137451	0.497553	-
ENSGALG00000009759	124.551	149.865	312.506	702.653	105.866	73.4445	151.222	141.225	322.394	117.94	1.44966	0.0138252	0.497553	SLC16A7
novel.1204	68.0996	116.449	63.6586	124.626	76.408	14.482	18.6804	13.0361	93.2084	30.6516	1.59944	0.0138471	0.497553	-
ENSGALG00000000892	9.85652	8.10083	6.75167	18.9906	3.68231	3.10329	3.55817	3.25904	10.9249	3.4007	1.66514	0.0138498	0.497553	IL10
ENSGALG00000007821	1872.74	1792.31	1455.47	2071.17	1467.4	1230.97	1433.94	1277.54	1797.92	1352.46	0.410296	0.0139505	0.499379	DNAJA3
ENSGALG00000009349	335.122	103.286	81.02	931.728	161.101	98.2708	80.0588	48.8855	362.789	97.0791	1.90086	0.0142185	0.506285	SLC7A14
ENSGALG00000047346	63.6193	79.9957	40.51	466.457	41.426	39.3083	48.0353	51.0582	162.646	44.957	1.85343	0.014267	0.507116	-
novel.458	533.148	598.449	462.972	637.373	247.635	311.363	491.917	362.839	557.985	353.439	0.658097	0.0142979	0.507326	-
ENSGALG00000041025	38.53	40.5042	16.3969	263.495	20.2527	28.964	20.4595	19.5542	89.7315	22.3076	2.00564	0.0144964	0.511674	FOXJ1
ENSGALG00000037997	60.0351	66.8319	40.51	41.542	31.2997	22.7575	36.4712	29.3313	52.2298	29.9649	0.800409	0.0146572	0.516448	-
ENSGALG00000037675	2745.49	4253.95	3963.23	1359.02	1347.73	1115.12	2106.44	1613.22	3080.42	1545.63	0.994956	0.0148316	0.51956	COL14A1
ENSGALG00000034610	2744.59	2720.87	1941.59	2308.55	2016.99	1638.54	1736.39	1826.15	2428.9	1804.51	0.428713	0.0148394	0.51956	ARFGEF1
ENSGALG00000035350	5679.15	4682.28	177.472	221.953	225.542	843.06	353.148	575.763	2690.21	499.378	2.42963	0.0149021	0.51956	PMEL
ENSGALG00000010746	5728.43	6147.52	5693.59	6326.26	5208.63	4399.43	5226.06	4927.66	5973.95	4940.45	0.273869	0.014919	0.51956	TMEM59
ENSGALG00000034022	37.634	36.4537	27.0067	104.448	25.7762	10.3443	23.1281	19.5542	51.3857	19.7007	1.37403	0.0149411	0.51956	-
ENSGALG00000021405	292.111	222.773	657.805	752.504	267.888	255.504	188.583	200.974	481.298	228.237	1.07588	0.015046	0.52107	-
ENSGALG00000016132	226.7	41.5168	75.2329	1040.92	36.8231	97.2364	109.414	58.6627	346.093	75.534	2.19528	0.0153078	0.524746	IGSF5
ENSGALG00000002606	5040.26	5364.78	4172.53	20058.9	3608.67	3598.78	3729.85	3224.27	8659.11	3540.39	1.29025	0.0153752	0.525275	CLSTN1
ENSGALG00000001264	537.628	456.684	565.211	1883.63	382.96	348.603	389.619	380.221	860.789	375.351	1.19691	0.0154918	0.527626	PLXNA2
ENSGALG00000005537	46.5944	19.2395	7.71619	40.3551	4.60289	8.27544	10.6745	13.0361	28.4763	9.14724	1.64179	0.0155951	0.530101	ASB14
ENSGALG00000041927	369.171	629.84	292.251	810.663	259.603	323.776	297.997	255.291	525.481	284.167	0.886071	0.0156749	0.531249	FZD9
ENSGALG00000050803	1309.12	1266.77	1385.06	1235.58	1076.16	1050.98	1061.22	1183.03	1299.13	1092.85	0.250118	0.015761	0.53257	GIPC1
ENSGALG00000051554	8.96047	17.2143	26.0422	102.075	5.52347	8.27544	16.9013	7.60442	38.5729	9.57616	2.00021	0.0158764	0.532967	-
ENSGALG00000006887	257.165	201.508	242.096	443.906	170.307	179.991	153.001	187.938	286.169	172.809	0.726547	0.0159883	0.532967	FAM174B
ENSGALG00000024428	17.9209	28.3529	16.3969	21.3645	10.1264	11.3787	7.11634	11.9498	21.0088	10.1428	1.05624	0.0159956	0.532967	C18H17ORF67
ENSGALG00000001184	1658.58	1657.63	985.744	3450.36	1076.16	1140.98	940.246	828.882	1938.08	996.565	0.959354	0.0162791	0.54063	COQ9
ENSGALG00000046904	9.85652	18.2269	7.71619	9.49532	4.60289	5.17215	0.889542	3.25904	11.3237	3.4809	1.71402	0.0163674	0.5409	-
ENSGALG00000043839	30.4656	11.1386	14.4679	56.9719	7.36462	12.4132	11.564	6.51807	28.261	9.46498	1.56978	0.0164427	0.542502	SPACA1
ENSGALG00000008807	1405	1528.02	1360.94	1452.78	1298.01	1194.77	1078.13	1184.12	1436.69	1188.76	0.27322	0.0165483	0.545097	DCUN1D1
ENSGALG00000011847	462.36	429.344	377.129	576.841	350.74	289.64	342.474	351.976	461.418	333.708	0.466171	0.0167735	0.545844	TTC26
novel.748	68.0996	206.571	134.069	162.607	51.5524	64.1346	102.297	68.4398	142.837	71.606	0.993871	0.0167869	0.545844	-
novel.1363	31.3616	36.4537	35.6874	117.505	29.4585	13.4476	20.4595	22.8133	55.2518	21.5447	1.35121	0.0170948	0.548939	-
ENSGALG00000015221	71.6838	64.8066	55.9424	89.0186	51.5524	39.3083	46.2562	44.5402	70.3629	45.4143	0.625199	0.0171101	0.548939	CCDC181
ENSGALG00000019570	353.939	384.789	435	416.607	306.552	305.157	338.026	317.213	397.584	316.737	0.326749	0.0171185	0.548939	C1orf145
ENSGALG00000002090	782.249	817.171	779.336	931.728	699.639	671.345	686.727	673.534	827.621	682.811	0.27626	0.0173343	0.549759	GPSM2
ENSGALG00000021665	1312.71	1020.7	1032.04	1097.9	816.553	837.888	987.392	799.55	1115.84	860.346	0.375071	0.0173897	0.549759	-
ENSGALG00000011457	5489.18	6175.87	5366.61	6078.19	4124.19	3599.82	5167.35	4682.15	5777.46	4393.38	0.395016	0.0173996	0.549759	CCNI
novel.1541	2.68814	1.0126	61.7295	156.673	7.36462	4.13772	11.564	6.51807	55.5258	7.39612	2.90345	0.0174312	0.549759	-
ENSGALG00000030719	293.903	400.991	328.903	1280.68	228.303	282.399	258.857	216.183	576.12	246.436	1.22441	0.0175266	0.549759	CLMN
ENSGALG00000050912	5.37628	3.03781	12.5388	35.6074	4.60289	3.10329	1.77908	2.17269	14.1401	2.91449	2.26405	0.0175759	0.549795	-
ENSGALG00000011244	22.4012	12.1512	31.8293	58.1588	11.0469	12.4132	16.0118	5.43173	31.1351	11.2259	1.4584	0.0177637	0.55103	DLK1
ENSGALG00000040167	2972.19	3487.41	2094.95	3700.8	2135.74	2027.48	2270.11	2095.56	3063.84	2132.22	0.522804	0.0179307	0.553345	TPD52
ENSGALG00000012569	1721.31	2000.91	1465.11	2016.57	1279.6	1200.97	1530.9	1389.44	1800.97	1350.23	0.415228	0.0179568	0.553345	FBXO7
ENSGALG00000004005	1854.82	2220.64	2390.09	2733.46	1421.37	1630.26	1975.67	1671.89	2299.75	1674.8	0.457205	0.0181277	0.555506	AKR7L
ENSGALG00000039837	20.6091	20.2521	49.1907	37.9813	18.4116	10.3443	16.0118	14.1225	32.0083	14.7225	1.11307	0.0182545	0.55602	CCKBR
novel.800	65.4114	32.4033	45.3326	83.084	22.0939	25.8607	21.349	42.3675	56.5579	27.9178	1.02167	0.0184661	0.560275	-
novel.435	68.9956	0	51.1198	0	3.68231	1.03443	0	1.08635	30.0288	1.45077	4.37	0.0186387	0.563312	-
ENSGALG00000014675	126.343	85.0587	45.3326	657.551	53.3935	62.0658	84.5065	57.5763	228.571	64.3855	1.82638	0.0186806	0.563312	RHOBTB3
ENSGALG00000017119	405.909	375.676	522.772	591.084	377.437	342.396	300.665	308.522	473.86	332.255	0.511119	0.0187157	0.563312	TNFRSF19
ENSGALG00000007781	9.85652	1.0126	13.5033	156.673	12.8881	5.17215	3.55817	2.17269	45.2613	5.94778	2.92057	0.0188003	0.563312	GAL3ST1
ENSGALG00000033012	13.4407	34.4285	28.9357	89.0186	13.8087	9.30987	23.1281	8.69076	41.4559	13.7343	1.58085	0.0189601	0.564373	SPRY4
ENSGALG00000015939	1129.02	1302.21	1495.98	1859.9	821.156	1039.6	1124.38	1046.15	1446.78	1007.82	0.521258	0.0189647	0.564373	THNSL2
ENSGALG00000007084	514.331	564.02	489.014	670.607	351.661	220.334	381.614	469.301	559.493	355.727	0.65301	0.0189935	0.564373	DUSP12
novel.985	8.06442	2.02521	5.78714	66.4672	2.76173	2.06886	4.44771	4.34538	20.586	3.40592	2.5865	0.0190031	0.564373	-
ENSGALG00000026687	67.2035	100.248	81.02	192.28	46.9495	56.8936	55.1516	69.5261	110.188	57.1302	0.94504	0.019177	0.565183	PLCD4
ENSGALG00000029330	2183.67	2530.5	1876	2930.49	1881.66	1417.17	1866.26	1621.91	2380.16	1696.75	0.487919	0.0192282	0.565183	-
ENSGALG00000026229	1251.78	1138.17	839.136	1102.64	879.152	704.447	831.722	799.55	1082.93	803.718	0.430004	0.0192524	0.565183	PIGY
ENSGALG00000033338	418.454	402.004	153.359	1125.2	195.163	246.194	231.281	178.161	524.753	212.7	1.30216	0.0193009	0.565183	GPT2
ENSGALG00000002726	3430.07	3671.7	3925.61	4593.36	3146.54	2828.13	3293.97	3062.41	3905.19	3082.76	0.340893	0.0194163	0.565183	KIF1B
ENSGALG00000002855	77.06	56.7058	211.231	1065.85	81.0109	58.9625	91.6228	120.584	352.712	88.0451	2.00162	0.0194216	0.565183	SARDH
ENSGALG00000030929	1.79209	23.2899	2.89357	164.981	0	7.24101	7.11634	0	48.2392	3.58934	3.74346	0.0194956	0.565539	STMN4
ENSGALG00000053886	42.1142	14.1765	161.076	1106.2	60.7581	36.205	87.1751	54.3173	330.893	59.6139	2.47168	0.0195177	0.565539	-
ENSGALG00000004097	356.627	299.731	279.712	337.084	256.841	228.609	268.642	220.528	318.288	243.655	0.383969	0.0196261	0.567784	LRRC38
ENSGALG00000010006	1371.85	1501.69	1201.8	1865.83	1156.25	1062.36	1171.53	928.825	1485.29	1079.74	0.459407	0.0197371	0.569104	SLC10A7
ENSGALG00000001768	866.477	603.512	281.641	4148.27	444.639	568.936	442.102	294.4	1474.97	437.519	1.75306	0.019878	0.571068	TENM2
ENSGALG00000008312	605.728	467.823	548.814	675.354	407.816	423.082	471.457	442.143	574.43	436.124	0.396694	0.0202175	0.574432	GSAP
ENSGALG00000008347	1463.24	1531.06	1394.7	2290.75	1127.71	1087.19	1245.36	1247.12	1669.94	1176.84	0.50445	0.0202417	0.574432	ATG13
ENSGALG00000049241	93.1889	57.7184	82.9491	149.551	28.5379	62.0658	47.1457	59.749	95.8519	49.3746	0.95736	0.0202507	0.574432	-
ENSGALG00000001080	1865.57	2019.13	1692.74	6674.02	1357.85	1237.18	1379.68	1595.84	3062.87	1392.64	1.13693	0.0204761	0.575673	NR5A1
ENSGALG00000030436	7839.52	11848.5	12098	32812.3	5517.02	10541.9	6903.74	6636.48	16149.6	7399.78	1.12592	0.0205328	0.575673	ND3
ENSGALG00000042153	43.9063	151.891	97.4169	1068.22	46.0289	148.958	45.3667	69.5261	340.359	77.4699	2.13525	0.0205612	0.575673	APC2
ENSGALG00000017062	588.703	427.319	362.661	1487.2	347.978	245.16	348.701	370.444	716.472	328.071	1.12634	0.02057	0.575673	NBEA
ENSGALG00000007803	37.634	12.1512	1.92905	11.8691	1.84116	1.03443	3.55817	6.51807	15.8959	3.23796	2.30876	0.0205791	0.575673	-
ENSGALG00000027355	393.365	354.411	267.173	346.579	277.094	265.848	219.717	235.737	340.382	249.599	0.447766	0.0207289	0.578545	TPBG
ENSGALG00000052511	334.226	367.575	274.889	731.139	267.888	213.093	274.869	190.11	426.957	236.49	0.850655	0.0207459	0.578545	-
ENSGALG00000039169	693.54	432.382	651.054	632.626	363.628	347.568	454.556	491.028	602.4	414.195	0.540712	0.02086	0.579525	MLH1
ENSGALG00000031821	2220.4	2226.72	1670.56	4547.07	1669.01	1248.56	1745.28	1349.24	2666.19	1503.02	0.826654	0.020951	0.580498	C15H12orf49
ENSGALG00000007227	833.324	1047.03	872.894	1148.93	776.047	680.655	676.942	815.845	975.546	737.372	0.403335	0.0210245	0.58138	MSI1
ENSGALG00000008181	2328.83	3159.32	1626.19	4307.31	1235.42	2019.21	1823.56	1384	2855.41	1615.55	0.821542	0.0212952	0.587069	MADD
ENSGALG00000003980	21.5051	24.3025	12.5388	60.5326	5.52347	17.5853	11.564	4.34538	29.7198	9.75455	1.6001	0.0213629	0.587069	IQCA1
ENSGALG00000040173	1800.16	1857.12	1683.09	2065.23	1670.85	1144.08	1459.74	1341.64	1851.4	1404.08	0.398544	0.0213638	0.587069	NDUFS8
ENSGALG00000025796	820.779	840.461	906.653	1450.41	753.953	423.082	664.488	661.584	1004.58	625.777	0.682226	0.0214893	0.587463	ADI1
ENSGALG00000007305	58.2431	42.5294	18.326	312.159	18.4116	36.205	32.9131	29.3313	107.814	29.2152	1.88196	0.0215046	0.587463	NME1
ENSGALG00000038242	364.691	412.13	459.113	1481.27	246.715	332.052	357.596	282.45	679.301	304.703	1.15601	0.0215505	0.587463	CACNA2D2
ENSGALG00000015117	16.1288	13.1639	19.2905	98.5139	7.36462	10.3443	11.564	14.1225	36.7743	10.8489	1.75647	0.0215993	0.587463	DRD3
ENSGALG00000054680	3.58419	5.06302	9.64524	49.8504	1.84116	7.24101	1.77908	1.08635	17.0357	2.9869	2.50917	0.0216249	0.587463	-
ENSGALG00000053167	94.0849	142.777	192.905	127	80.0903	96.202	47.1457	17.3815	139.192	60.2049	1.20814	0.0217836	0.587624	-
ENSGALG00000016875	204.299	169.105	164.934	265.869	144.531	116.891	143.216	147.743	201.052	138.095	0.539418	0.0218661	0.587624	CLYBL
ENSGALG00000014514	1219.52	1065.26	1174.79	1137.06	962.004	853.405	978.496	1018.99	1149.16	953.224	0.26989	0.0220115	0.58811	CC2D2A
ENSGALG00000044649	26.8814	44.5546	15.4324	315.719	22.0939	6.20658	35.5817	23.8996	100.647	21.9454	2.19366	0.0221229	0.58811	P2RX2
ENSGALG00000015978	576.158	516.428	551.708	549.541	416.101	497.561	461.672	406.293	548.459	445.407	0.300386	0.0221608	0.58811	PANK2
ENSGALG00000008436	1301.96	1603.96	1561.56	2004.7	1184.78	1082.01	1247.14	1314.48	1618.05	1207.1	0.42227	0.0222431	0.58811	CRY2
ENSGALG00000054931	598.559	707.81	779.336	945.971	494.35	524.456	582.65	608.353	757.919	552.452	0.455519	0.0222707	0.58811	-
ENSGALG00000001342	112.006	68.8571	80.0555	259.934	75.4874	56.8936	56.0412	54.3173	130.213	60.6849	1.09824	0.0223656	0.58811	HCN2
ENSGALG00000001895	1419.34	1530.04	1518.16	2220.72	1295.25	1077.88	1237.35	1239.52	1672.07	1212.5	0.46314	0.0223744	0.58811	PANK3
ENSGALG00000004222	6017.85	6408.77	4586.31	4911.45	4126.03	3951.52	4375.66	4448.58	5481.1	4225.45	0.375416	0.0223781	0.58811	HK1
ENSGALG00000033973	261.646	219.735	151.43	91.3924	77.3286	122.063	110.303	83.6486	181.051	98.3358	0.882409	0.022437	0.58811	-
ENSGALG00000032352	70.7877	67.8445	57.8714	64.0934	42.3466	27.9296	56.0412	35.8494	65.1493	40.5417	0.678239	0.0224485	0.58811	-
ENSGALG00000017040	263.438	142.777	52.0843	1646.25	87.4549	177.922	58.7098	162.952	526.137	121.76	2.11145	0.0225395	0.588782	-
ENSGALG00000009410	985.652	850.587	537.24	663.485	518.285	448.942	548.848	550.777	759.241	516.713	0.555478	0.0226891	0.589072	PEX1
ENSGALG00000046905	83.3324	37.4663	51.1198	112.757	22.0939	47.5838	30.2444	38.0221	71.1688	34.486	1.04599	0.0229509	0.592545	-
ENSGALG00000050235	509.851	561.995	528.559	614.822	455.686	408.6	459.893	474.733	553.807	449.728	0.29903	0.0230468	0.592545	-
ENSGALG00000002445	3370.93	2946.68	2880.07	3626.02	2794.87	2269.54	2665.96	2418.21	3205.92	2537.14	0.337276	0.0230572	0.592545	KIAA0319L
ENSGALG00000014466	31.3616	29.3655	85.8426	288.42	32.2202	22.7575	48.0353	28.245	108.748	32.8145	1.72484	0.0231777	0.593856	PIANP
ENSGALG00000029915	463.256	435.42	462.972	502.065	415.181	370.326	373.608	309.608	465.928	367.181	0.341973	0.0231964	0.593856	RBM34
ENSGALG00000025729	508.955	271.378	249.812	1552.48	267.888	197.576	324.683	194.456	645.657	246.151	1.39049	0.0232809	0.594525	-
ENSGALG00000015109	2063.6	2744.16	1949.3	4059.25	1627.58	1679.91	1913.41	1705.56	2704.08	1731.62	0.64277	0.0233274	0.594951	TJP2
ENSGALG00000028979	1995.5	2328.99	1719.75	1717.47	1609.17	1235.11	1622.52	1286.23	1940.42	1438.26	0.431874	0.0234933	0.596558	FN3KRP
ENSGALG00000001437	50.1786	28.3529	116.707	957.84	41.426	73.4445	33.8026	95.5984	288.27	61.0679	2.23903	0.023556	0.596558	NTM
ENSGALG00000010938	2494.59	2853.52	2123.88	3255.71	2095.24	2141.27	1889.39	1953.25	2681.93	2019.79	0.408848	0.023663	0.596558	KLHL7
ENSGALG00000008290	2.68814	8.10083	3.8581	10.6822	0.920578	0	2.66863	0	6.33233	0.897301	2.73754	0.0236761	0.596558	VSIG1
ENSGALG00000050548	261.646	236.949	203.515	128.187	88.3755	177.922	79.1693	36.9357	207.574	95.6006	1.11928	0.023715	0.596558	-
ENSGALG00000002958	239.245	397.953	135.033	2215.97	119.675	164.474	96.9601	391.084	747.05	193.048	1.95236	0.0237892	0.596558	DNER
ENSGALG00000019019	22.4012	5.06302	11.5743	115.131	7.36462	16.5509	4.44771	4.34538	38.5423	8.17715	2.23468	0.0238285	0.596558	NTRK1
ENSGALG00000006053	54.6589	30.3781	46.2972	312.159	24.8556	15.5164	56.9307	28.245	110.873	31.3869	1.81671	0.0238732	0.596558	SLC2A11
novel.1676	1.79209	9.11344	10.6098	40.3551	0.920578	5.17215	1.77908	4.34538	15.4676	3.0543	2.34672	0.0238901	0.596558	-
ENSGALG00000015652	593.183	884.003	708.925	680.102	513.683	451.011	521.272	617.044	716.553	525.752	0.446763	0.0238948	0.596558	-
novel.2254	1.79209	7.08823	3.8581	47.4766	0.920578	2.06886	4.44771	2.17269	15.0538	2.40246	2.63066	0.0240377	0.596558	-
ENSGALG00000017104	996.404	1065.26	699.28	1199.97	824.838	686.861	602.22	648.548	990.229	690.617	0.519447	0.024106	0.596558	CDK8
ENSGALG00000033769	259.854	299.731	218.947	483.074	211.733	209.989	201.037	139.052	315.401	190.453	0.725622	0.0242089	0.596558	-
ENSGALG00000006964	28.6735	38.4789	28.9357	48.6635	19.3321	19.6542	26.6863	14.1225	36.1879	19.9488	0.844285	0.0242141	0.596558	SDR42E2
ENSGALG00000029278	17.0249	10.126	18.326	26.1121	11.0469	6.20658	1.77908	7.60442	17.8973	6.65925	1.42637	0.024282	0.596558	-
ENSGALG00000012256	2853.01	3915.74	3868.71	4027.2	2655.87	2879.85	2899.91	2953.77	3666.17	2847.35	0.364529	0.0243706	0.596558	UTRN
ENSGALG00000047323	464.152	497.189	481.298	1091.96	285.379	415.841	355.817	394.343	633.65	362.845	0.8038	0.0244001	0.596558	-
ENSGALG00000043448	378.132	379.726	260.422	1702.04	243.953	289.64	291.77	232.478	680.079	264.46	1.36208	0.0244311	0.596558	ABLIM2
ENSGALG00000048165	1934.57	2623.66	1857.67	2655.13	1637.71	1500.96	1853.81	1710.99	2267.76	1675.87	0.436043	0.0244477	0.596558	-
ENSGALG00000007839	950.706	1231.33	2197.19	8217.01	1063.27	1014.78	1310.3	1128.71	3149.06	1129.26	1.47942	0.0248279	0.596558	NCAM1
ENSGALG00000032456	44474.4	60441.3	61442.1	199078	34029.2	43415	49631.1	40650	91358.9	41931.3	1.12351	0.0248404	0.596558	COII
ENSGALG00000028081	41.2182	31.3907	33.7583	40.3551	12.8881	17.5853	32.0235	16.2952	36.6806	19.698	0.889719	0.0248798	0.596558	-
ENSGALG00000053206	170.249	241	177.472	335.897	163.863	161.371	135.21	121.671	231.154	145.529	0.664932	0.0249137	0.596558	-
ENSGALG00000053437	1.79209	0	0.964524	33.2336	0	1.03443	0	0	8.99756	0.258607	4.9142	0.0249261	0.596558	-
ENSGALG00000007902	3099.43	2341.14	2664.02	6329.82	2635.61	1911.63	1796.88	1655.59	3608.6	1999.93	0.851336	0.025041	0.596558	ATP7A
ENSGALG00000030647	232.972	314.92	443.681	145.991	108.628	121.028	227.723	128.189	284.391	146.392	0.957895	0.0250602	0.596558	MFAP2
ENSGALG00000012763	2791.19	2625.68	2378.52	3294.88	2218.59	2304.71	1996.13	2225.92	2772.56	2186.34	0.342566	0.0251659	0.596558	GNPTAB
ENSGALG00000033143	1369.16	1433.85	1129.46	1221.34	1031.97	1007.53	1131.5	865.817	1288.45	1009.2	0.35213	0.0252207	0.596558	-
ENSGALG00000017166	9.85652	38.4789	39.5455	375.065	15.6498	16.5509	44.4771	23.8996	115.736	25.1444	2.19965	0.0254023	0.596558	RAB39A
ENSGALG00000051773	33.1537	31.3907	72.3393	207.71	13.8087	38.2739	37.3608	27.1586	86.1485	29.1505	1.56072	0.0254231	0.596558	JHY
ENSGALG00000039022	6.27233	25.3151	23.1486	219.579	23.0144	10.3443	10.6745	16.2952	68.5788	15.0821	2.1815	0.0254239	0.596558	PDE1B
ENSGALG00000032544	1112.89	1492.58	1328.15	3516.83	879.152	911.333	1183.09	986.402	1862.61	989.994	0.911537	0.0254881	0.596558	ALDH5A1
ENSGALG00000003758	207.883	183.281	192.905	175.663	135.325	149.992	131.652	168.384	189.933	146.338	0.380568	0.0254981	0.596558	MREG
ENSGALG00000004781	251.789	208.596	212.195	351.327	114.152	173.784	145.885	211.837	255.977	161.415	0.665636	0.0255294	0.596558	ZBTB40
ENSGALG00000047720	86.9166	77.9705	193.869	784.551	68.1228	94.1331	128.094	71.6988	285.827	90.5122	1.65767	0.0255748	0.596558	KLHDC7A
ENSGALG00000005800	3629.89	3533.99	2470.15	4066.37	2711.1	2183.68	2541.42	2540.96	3425.1	2494.29	0.457371	0.0256421	0.596558	DCAF12
ENSGALG00000029150	854.829	880.965	618.26	1288.99	521.968	535.835	682.279	647.462	910.761	596.886	0.609073	0.0256715	0.596558	AK1
ENSGALG00000047749	370.963	350.361	311.541	297.916	183.195	154.13	328.241	158.606	332.695	206.043	0.689987	0.0256856	0.596558	FGF11
ENSGALG00000016536	6382.54	7006.21	5223.86	5148.84	4379.19	3939.11	4901.38	4908.11	5940.36	4531.95	0.390464	0.0257973	0.596558	HADHA
novel.440	695.332	657.18	631.763	702.653	556.95	498.595	551.516	611.613	671.732	554.668	0.276262	0.0259846	0.596558	-
ENSGALG00000019866	33.1537	29.3655	16.3969	34.4205	19.3321	9.30987	12.4536	16.2952	28.3342	14.3477	0.97729	0.0259906	0.596558	PFN4
ENSGALG00000006198	3857.48	4581.02	2151.85	7097.75	2907.19	1839.22	2734.45	2253.08	4422.03	2433.48	0.861556	0.0260255	0.596558	LSS
ENSGALG00000029858	12.5447	8.10083	13.5033	16.6168	6.44405	6.20658	5.33725	3.25904	12.6914	5.31173	1.24258	0.0260922	0.596558	-
ENSGALG00000038768	188.17	451.621	609.579	4274.08	259.603	267.917	620.9	298.745	1380.86	361.791	1.93205	0.0261675	0.596558	FAM20C
ENSGALG00000000059	1303.75	541.743	364.59	4300.19	625.993	505.836	579.982	462.783	1627.57	543.648	1.58176	0.0262288	0.596558	TUBB3
ENSGALG00000016665	15140.5	15795.6	7831.94	17534.3	10363.9	7843.05	9077.78	8701.63	14075.6	8996.58	0.645718	0.0262642	0.596558	FDFT1
ENSGALG00000043106	44.8023	21.2647	13.5033	251.626	11.0469	34.1362	23.1281	11.9498	82.7991	20.0653	2.04262	0.0262953	0.596558	WDR17
ENSGALG00000049068	1217.73	1434.86	543.027	732.326	710.686	567.902	473.236	494.287	981.985	561.528	0.806421	0.0263028	0.596558	ZNF831
ENSGALG00000013661	470.425	704.772	451.397	1215.4	385.722	397.221	434.986	405.207	710.499	405.784	0.80736	0.0264135	0.596558	MICU3
ENSGALG00000013211	243.725	292.643	239.202	581.588	226.462	200.679	158.339	193.369	339.289	194.712	0.79982	0.0264575	0.596558	ST8SIA1
ENSGALG00000051297	232.076	226.823	1437.14	519.869	149.134	401.359	108.524	173.815	603.977	208.208	1.53684	0.02651	0.596558	-
ENSGALG00000003161	1526.86	1442.96	799.591	2665.81	881.914	1003.4	923.345	832.141	1608.81	910.199	0.821481	0.0265968	0.596558	GDF3
novel.289	173.833	155.941	135.998	141.243	109.549	134.476	105.856	92.3394	151.754	110.555	0.458316	0.0265977	0.596558	-
ENSGALG00000050022	17.9209	25.3151	20.255	24.9252	17.491	10.3443	8.00588	8.69076	22.1041	11.133	0.979423	0.0266969	0.596558	-
ENSGALG00000005648	588.703	566.046	854.568	648.055	364.549	517.215	558.632	366.098	664.343	451.624	0.556559	0.0267502	0.596558	-
ENSGALG00000009655	565.406	698.697	526.63	559.037	294.585	334.121	471.457	506.237	587.442	401.6	0.548958	0.0267794	0.596558	AADAT
ENSGALG00000043598	8412.99	15094.9	12317.9	67498.7	8604.64	7623.75	11309.6	10752.6	25831.1	9572.67	1.4321	0.0268009	0.596558	-
ENSGALG00000034919	1470.41	1879.39	1606.9	1610.64	1289.73	1157.53	1505.99	1194.98	1641.84	1287.06	0.350812	0.0268584	0.596558	CDK2AP1
ENSGALG00000015710	1448.01	1271.83	1284.75	1272.37	1092.73	1163.73	1111.04	1149.35	1319.24	1129.21	0.225063	0.0268639	0.596558	TMEM129
novel.1938	263.438	220.748	274.889	243.318	196.083	214.127	184.135	198.801	250.598	198.287	0.339736	0.0270013	0.596558	-
ENSGALG00000027423	12.5447	55.6932	10.6098	8.3084	1.84116	4.13772	9.78496	7.60442	21.789	5.84206	1.89943	0.0270629	0.596558	SLC26A1
ENSGALG00000037369	11.6486	16.2017	8.68072	23.7383	2.76173	5.17215	8.00588	7.60442	15.0673	5.88605	1.34798	0.0270792	0.596558	-
ENSGALG00000050680	51.9707	62.7814	85.8426	93.7663	39.5849	28.964	53.3725	52.1446	73.5903	43.5165	0.753691	0.0273808	0.596558	-
ENSGALG00000001203	17.9209	15.1891	4.82262	41.542	5.52347	6.20658	8.89542	5.43173	19.8687	6.5143	1.59487	0.0273976	0.596558	TMEM45B
ENSGALG00000013090	22.4012	83.0335	66.5522	67.6541	13.8087	23.7919	43.5876	23.8996	59.9102	26.2719	1.18502	0.0274699	0.596558	LOXL4
ENSGALG00000014218	103.045	47.5924	79.091	77.1495	27.6173	55.8592	32.9131	54.3173	76.7196	42.6767	0.852525	0.0275072	0.596558	PHF21B
ENSGALG00000043245	1.79209	3.03781	2.89357	21.3645	1.84116	1.03443	0.889542	0	7.27199	0.941282	2.90483	0.0275589	0.596558	-
novel.2256	229.388	356.437	508.304	500.878	220.018	213.093	269.531	285.709	398.752	247.088	0.689798	0.0276818	0.596558	-
ENSGALG00000011469	2557.32	4876.7	2746.96	14336.7	2387.98	2726.76	3128.52	1915.23	6129.43	2539.62	1.27106	0.0276821	0.596558	IGFBP2
ENSGALG00000002191	18.817	2.02521	7.71619	160.233	13.8087	8.27544	7.11634	2.17269	47.198	7.84328	2.58234	0.0277195	0.596558	TLX3
ENSGALG00000017167	174.729	229.861	131.175	343.018	88.3755	110.684	177.908	103.203	219.696	120.043	0.869468	0.0277955	0.596558	SLC35F2
ENSGALG00000002646	418.454	294.668	223.77	2245.64	256.841	287.571	296.218	225.96	795.633	266.648	1.57674	0.02783	0.596558	FAM171B
ENSGALG00000020510	175.625	312.895	122.495	563.784	149.134	124.132	153.891	132.534	293.7	139.923	1.06815	0.0279614	0.596558	-
ENSGALG00000051954	645.154	468.836	676.131	610.074	448.321	527.559	410.079	353.062	600.049	434.755	0.464949	0.0279725	0.596558	RBM43
ENSGALG00000036417	3907.66	3341.59	3311.21	4739.35	2913.63	2683.31	3156.1	2973.33	3824.95	2931.59	0.383571	0.0280238	0.596558	RNF10
ENSGALG00000030118	632.609	664.268	534.346	763.186	530.253	478.941	507.929	513.841	648.602	507.741	0.352163	0.0280658	0.596558	PCGF1
ENSGALG00000001055	2412.16	2837.32	2305.21	3429	1843.92	1931.28	2173.15	2268.29	2745.92	2054.16	0.418539	0.0280737	0.596558	NSF
ENSGALG00000001604	1224	819.197	532.417	2056.92	579.964	681.689	620.9	551.864	1158.13	608.604	0.927936	0.0280988	0.596558	-
ENSGALG00000042356	48.3865	23.2899	58.836	465.271	38.6643	38.2739	42.698	41.2811	148.946	40.2293	1.88677	0.0281075	0.596558	FSTL3
ENSGALG00000006593	200.715	105.311	86.8072	541.233	67.2022	146.889	83.617	46.7129	233.516	86.1053	1.43836	0.0281257	0.596558	CLDN18
ENSGALG00000007788	820.779	778.692	744.613	810.663	658.213	702.378	664.488	690.916	788.687	678.999	0.216337	0.0281476	0.596558	ABCB7
ENSGALG00000016592	276.879	116.449	258.492	357.261	137.166	132.407	136.1	172.729	252.27	144.601	0.802697	0.0281929	0.596558	PRPS2
ENSGALG00000000856	936.369	996.402	822.739	1019.56	824.838	672.379	802.367	727.851	943.768	756.859	0.317514	0.028237	0.596558	EIF2D
ENSGALG00000013056	25.9854	26.3277	9.64524	18.9906	8.2852	9.30987	10.6745	9.77711	20.2372	9.51167	1.09056	0.0282569	0.596558	-
ENSGALG00000005030	2175.6	2816.05	3247.55	2779.75	2065.78	2206.44	2199.84	2108.6	2754.74	2145.16	0.360738	0.028283	0.596558	DOCK10
ENSGALG00000054086	119.174	79.9957	73.3038	80.7102	46.0289	44.4805	62.268	71.6988	88.296	56.119	0.657524	0.0283438	0.596558	-
novel.1096	4.48023	9.11344	6.75167	54.5981	4.60289	3.10329	7.11634	1.08635	18.7359	3.97722	2.21191	0.0283457	0.596558	-
ENSGALG00000041091	33702.1	47544.8	47750.7	130383	25275.4	33932.4	39813.2	30717.5	64845	32434.6	0.999452	0.0286841	0.600614	ATP6
ENSGALG00000004900	941.745	794.894	676.131	611.261	621.39	492.389	487.469	600.749	756.008	550.499	0.458409	0.028687	0.600614	RFLNB
ENSGALG00000010953	582.431	735.15	1267.38	1417.18	457.527	501.698	745.436	613.785	1000.54	579.612	0.787226	0.0288422	0.60281	KANK4
ENSGALG00000003675	1482.06	1396.38	1531.66	2295.49	1125.87	1285.8	1275.6	1142.84	1676.4	1207.53	0.472898	0.0288881	0.602953	PRKAR1B
ENSGALG00000029279	25.9854	24.3025	50.1553	73.5887	18.4116	18.6197	27.5758	18.4679	43.508	20.7687	1.05771	0.0289249	0.6031	-
ENSGALG00000049582	790.313	841.474	2581.07	1453.97	521.968	702.378	879.757	816.932	1416.71	730.259	0.956061	0.0289849	0.603413	-
ENSGALG00000002437	432.791	323.021	326.974	709.775	219.098	316.535	281.095	278.104	448.14	273.708	0.71062	0.0291037	0.603413	DIPK1B
novel.1493	25.0893	47.5924	41.4745	32.0467	13.8087	22.7575	27.5758	13.0361	36.5507	19.2945	0.916305	0.0291388	0.603413	-
novel.1374	23.2972	0	27.0067	0	0	0	0	0	12.576	0	6.12663	0.0292909	0.603413	-
novel.1989	121.862	205.559	66.5522	719.27	127.04	61.0314	109.414	85.8213	278.311	95.8265	1.53667	0.029294	0.603413	-
ENSGALG00000010192	676.515	664.268	718.57	1334.09	526.571	460.321	636.023	529.05	848.362	537.991	0.656266	0.0293278	0.603413	FBXO33
ENSGALG00000032723	152.328	167.08	173.614	319.28	81.9314	142.751	126.315	132.534	203.076	120.883	0.74716	0.0293866	0.604008	ANKRD13B
ENSGALG00000013008	0	1.0126	5.78714	20.1775	0.920578	0	0	0	6.74432	0.230144	4.49702	0.0294319	0.604326	CHUNK-1
ENSGALG00000002802	94.0849	59.7436	80.0555	124.626	46.0289	37.2395	74.7215	49.9719	89.6275	51.9905	0.780605	0.0295148	0.605269	PACSIN1
ENSGALG00000004096	71.6838	115.437	54.0134	573.28	56.1553	102.409	45.3667	53.2309	203.603	64.2903	1.6622	0.0295844	0.605612	CHRNA7
ENSGALG00000023120	684.58	582.247	1556.74	1839.72	654.531	758.237	501.702	511.669	1165.82	606.535	0.942483	0.0298612	0.610043	SULT1B1
ENSGALG00000038096	508.059	909.318	591.253	827.28	452.924	560.661	504.37	389.998	708.977	476.988	0.571111	0.0300878	0.612199	NOS2
ENSGALG00000044344	29.5696	20.2521	27.9712	147.177	12.8881	13.4476	14.2327	32.5904	56.2426	18.2897	1.61994	0.0302883	0.615584	-
ENSGALG00000051263	78.8521	58.731	90.6653	106.822	58.917	65.1691	48.0353	40.1948	83.7677	53.079	0.654904	0.0303547	0.615584	-
ENSGALG00000008738	548.381	438.457	376.164	1439.73	365.469	326.88	354.038	358.494	700.683	351.22	0.995772	0.0303558	0.615584	-
ENSGALG00000054116	19.713	21.2647	26.0422	17.8037	9.20578	12.4132	15.1222	8.69076	21.2059	11.358	0.897533	0.0304212	0.615884	-
ENSGALG00000053560	1.79209	2.02521	8.68072	45.1028	0.920578	4.13772	0.889542	3.25904	14.4002	2.30172	2.65307	0.0304612	0.616078	FBXO16
ENSGALG00000030720	66.3075	72.9075	44.3681	117.505	28.5379	31.0329	60.4889	38.0221	75.2719	39.5204	0.923417	0.0305246	0.616127	-
ENSGALG00000035751	3.58419	3.03781	1.92905	47.4766	1.84116	1.03443	4.44771	1.08635	14.0069	2.10241	2.70826	0.0310126	0.622252	ONECUT2
ENSGALG00000054943	92.2928	92.147	73.3038	178.037	69.0433	56.8936	68.4947	64.0944	108.945	64.6315	0.748292	0.0311326	0.622806	-
ENSGALG00000001273	195.338	31.3907	50.1553	294.355	56.1553	58.9625	20.4595	56.49	142.81	48.0168	1.57268	0.0312997	0.623588	C2CD4C
ENSGALG00000001470	693.54	887.041	898.936	1223.71	683.069	620.658	662.709	713.729	925.807	670.041	0.46574	0.0313312	0.623588	STOML1
ENSGALG00000004113	48.3865	86.0713	153.359	707.401	72.7257	58.9625	86.2856	95.5984	248.805	78.393	1.66515	0.0313567	0.623588	P2RY10
ENSGALG00000013846	500.89	428.331	262.351	1595.21	336.011	286.537	314.008	290.054	696.696	306.653	1.18334	0.0315418	0.62474	ARFGEF3
ENSGALG00000006882	222.22	329.096	208.337	525.803	134.404	193.438	233.95	168.384	321.364	182.544	0.81441	0.0315822	0.62474	ST8SIA2
ENSGALG00000006246	1738.33	1781.17	1417.85	1607.08	1293.41	1303.38	1381.46	1429.63	1636.11	1351.97	0.27534	0.0317231	0.625952	-
ENSGALG00000033206	411.286	429.344	321.187	655.177	278.015	214.127	347.811	323.731	454.248	290.921	0.641652	0.0317577	0.626023	-
ENSGALG00000015132	2446.21	1831.8	2409.38	8649.05	1322.87	1884.73	2178.49	1574.11	3834.11	1740.05	1.13965	0.031938	0.626515	CDH2
ENSGALG00000015439	1310.92	1764.97	1485.37	2967.29	1141.52	992.018	1434.83	1137.4	1882.13	1176.44	0.67755	0.0320355	0.626515	SLC44A1
ENSGALG00000038678	741.927	788.818	812.129	1302.05	673.863	495.492	656.482	662.671	911.23	622.127	0.549839	0.0320636	0.626515	EPB41L3
ENSGALG00000003944	230.284	187.332	104.169	331.149	163.863	104.477	108.524	82.5623	213.233	114.857	0.890419	0.0320654	0.626515	FAM189A1
ENSGALG00000006490	317.201	318.97	54.9779	1196.41	104.946	139.648	233.95	128.189	471.89	151.683	1.63669	0.0320656	0.626515	SCN3B
ENSGALG00000009093	544.797	555.92	536.275	538.859	427.148	476.872	390.509	493.201	543.963	446.933	0.284847	0.032128	0.626515	PNO1
ENSGALG00000022871	1775.97	1622.19	1035.9	3845.6	1161.77	892.713	1300.51	1073.31	2069.91	1107.08	0.90256	0.0322279	0.627343	HHLA2
ENSGALG00000026215	51.0747	60.7562	93.5588	359.635	45.1083	41.3772	73.832	49.9719	141.256	52.5724	1.42302	0.0323436	0.628226	-
ENSGALG00000048220	2.68814	12.1512	7.71619	34.4205	0	7.24101	1.77908	1.08635	14.244	2.52661	2.49974	0.0323702	0.628226	-
ENSGALG00000010565	3285.8	3646.39	3017.03	4078.24	2823.41	2666.76	2952.39	2892.94	3506.87	2833.88	0.307156	0.0323975	0.628226	NRDC
ENSGALG00000037838	6051.01	7706.93	7422.98	28313.8	4558.7	6727.93	5915.46	5313.32	12373.7	5628.85	1.13633	0.0325077	0.628554	ND6
ENSGALG00000045090	0	9.11344	39.5455	7.12149	0	1.03443	3.55817	0	13.9451	1.14815	3.57882	0.0326468	0.629579	-
ENSGALG00000016912	898.735	618.701	500.588	1659.31	466.733	549.282	440.323	559.468	919.333	503.952	0.867039	0.0329556	0.632379	EDNRB
ENSGALG00000011639	1793.89	1336.64	1351.3	2223.09	1235.42	1164.77	1296.06	1121.11	1676.23	1204.34	0.476608	0.0331265	0.634595	-
ENSGALG00000016502	216.843	191.382	315.399	364.383	49.7112	165.509	106.745	215.096	272.002	134.265	1.01968	0.0331589	0.634595	TP53I3
ENSGALG00000003558	856.621	1372.08	864.214	3272.32	796.3	664.104	917.118	777.823	1591.31	788.836	1.01209	0.0332044	0.634743	NADK2
ENSGALG00000028187	1346.76	1383.22	1145.85	1769.69	946.354	1093.39	1092.36	1150.44	1411.38	1070.64	0.398334	0.0334085	0.636027	FUNDC1
ENSGALG00000009598	3783.11	4529.38	4619.11	5100.17	3308.56	3208.8	3946.9	3807.64	4507.94	3567.97	0.337214	0.0334865	0.636027	EPRS
ENSGALG00000004777	235.66	295.68	203.515	467.644	140.848	239.988	156.559	183.592	300.625	180.247	0.737321	0.0335246	0.636027	AIFM2
novel.1099	171.145	83.0335	123.459	218.392	95.7401	89.9954	80.0588	93.4257	149.007	89.805	0.729324	0.0336008	0.636027	-
ENSGALG00000008996	8.06442	12.1512	8.68072	60.5326	7.36462	5.17215	5.33725	8.69076	22.3573	6.6412	1.74279	0.0336984	0.636027	ANKEF1
novel.2218	11.6486	4.05042	8.68072	46.2897	2.76173	5.17215	6.2268	5.43173	17.6674	4.8981	1.84137	0.0337952	0.636027	-
ENSGALG00000035239	783.145	1093.61	1649.34	2150.69	674.784	1020.98	853.96	803.896	1419.2	838.405	0.759135	0.033797	0.636027	GLCCI1
ENSGALG00000012543	1403.21	1382.2	1092.81	1509.76	1121.26	1005.47	1073.68	1109.16	1346.99	1077.39	0.321855	0.0337983	0.636027	GPD2
ENSGALG00000001684	2541.19	2421.14	2706.45	2545.93	2171.64	2239.54	2355.51	2033.64	2553.68	2200.08	0.214849	0.0338376	0.636027	SEC14L1
ENSGALG00000035927	221.324	313.907	317.328	906.803	174.91	229.643	192.141	270.5	439.841	216.799	1.02006	0.0339197	0.636109	ST8SIA5
ENSGALG00000048430	511.643	638.953	599.934	289.607	341.534	84.8232	373.608	120.584	510.034	230.137	1.14737	0.034011	0.636109	-
ENSGALG00000015014	868.27	1259.68	1033.97	1105.02	799.982	737.548	797.919	942.948	1066.73	819.599	0.380089	0.0341299	0.636109	TNPO1
ENSGALG00000002587	1239.23	1161.46	1338.76	1253.38	718.051	1042.71	1137.72	828.882	1248.21	931.841	0.4216	0.0341333	0.636109	CRCP
ENSGALG00000027056	928.305	698.697	650.089	957.84	709.766	580.315	522.161	543.173	808.733	588.854	0.457363	0.0341564	0.636109	-
ENSGALG00000039209	857.517	1921.92	299.967	52.2242	114.152	134.476	399.404	211.837	782.908	214.967	1.86465	0.0342073	0.636109	WIF1
ENSGALG00000015287	2.68814	3.03781	4.82262	22.5514	1.84116	1.03443	2.66863	1.08635	8.27499	1.65764	2.28106	0.0345404	0.639139	LNP1
ENSGALG00000051047	446.231	317.958	353.016	892.56	278.935	247.229	296.218	330.249	502.441	288.158	0.801313	0.0347124	0.639509	-
ENSGALG00000010745	1695.32	2300.64	1427.5	924.607	1008.95	973.398	869.972	1177.6	1587.01	1007.48	0.655858	0.0347185	0.639509	HMGB2
ENSGALG00000008040	810.026	773.629	2239.63	3565.49	641.643	922.711	1019.42	814.759	1847.19	849.632	1.12026	0.0347767	0.639558	-
ENSGALG00000042063	491.93	908.306	1163.22	1157.24	473.177	581.349	738.32	474.733	930.173	566.895	0.713924	0.0350789	0.641474	-
ENSGALG00000037842	47.4905	47.5924	33.7583	235.009	19.3321	61.0314	21.349	20.6406	90.9626	30.5883	1.57105	0.035134	0.641834	LRGUK
ENSGALG00000048102	27.7775	39.4916	50.1553	168.542	25.7762	29.9985	32.0235	29.3313	71.4915	29.2824	1.28305	0.035162	0.641834	-
ENSGALG00000004721	20.6091	38.4789	38.581	84.2709	13.8087	17.5853	28.4653	23.8996	45.485	20.9397	1.11194	0.0352912	0.641929	-
ENSGALG00000032097	34.0498	17.2143	2.89357	269.43	11.0469	31.0329	8.00588	14.1225	80.8968	16.052	2.33322	0.0353327	0.641929	TBX20
ENSGALG00000003160	1278.66	1013.62	784.158	1795.8	667.419	900.988	854.85	700.693	1218.06	780.988	0.640886	0.0353538	0.641929	CERS1
ENSGALG00000036390	38.53	102.273	97.4169	199.402	20.2527	45.5149	80.0588	36.9357	109.405	45.6905	1.25626	0.035415	0.641929	PPP1R17
ENSGALG00000042400	1645.14	2097.1	1742.9	2147.13	1480.29	1276.49	1709.7	1467.65	1908.07	1483.53	0.362606	0.0354479	0.641929	CASK
novel.1379	104.837	107.336	531.453	505.626	180.433	38.2739	118.309	118.412	312.313	113.857	1.4549	0.0354852	0.641929	-
ENSGALG00000001595	205.195	182.269	194.834	302.663	118.755	104.477	141.437	200.974	221.24	141.411	0.645407	0.0354883	0.641929	PHF19
ENSGALG00000020726	42.1142	39.4916	27.0067	29.6729	18.4116	24.8263	23.1281	18.4679	34.5713	21.2085	0.708316	0.0356128	0.641929	-
ENSGALG00000005426	66.3075	180.243	255.599	878.317	73.6462	197.576	112.972	91.253	345.117	118.862	1.53725	0.0356856	0.641929	FREM1
ENSGALG00000028880	1973.1	2644.92	1281.85	10406.9	1903.76	1304.42	1752.4	1513.28	4076.68	1618.46	1.33267	0.0358521	0.643218	FDPS
ENSGALG00000026221	948.914	739.201	647.196	892.56	622.311	683.758	495.475	602.922	806.968	601.116	0.42511	0.0359667	0.643218	ENDOG
ENSGALG00000003942	2342.27	2994.27	2215.51	2757.2	2159.68	2017.14	2125.12	1991.27	2577.31	2073.3	0.313662	0.0360865	0.643218	LONP2
ENSGALG00000050811	2.68814	6.07562	7.71619	24.9252	0	5.17215	1.77908	1.08635	10.3513	2.00939	2.36716	0.036109	0.643218	-
ENSGALG00000035816	2519.68	1856.1	1447.75	3658.07	1251.07	1354.07	1596.73	1676.23	2370.4	1469.52	0.689655	0.0361114	0.643218	FDXR
ENSGALG00000016994	314.512	244.038	174.579	392.869	136.246	164.474	183.246	221.614	281.499	176.395	0.674052	0.0361474	0.643218	NUDT15
ENSGALG00000019171	1273.28	1394.36	1493.08	3039.69	1040.25	1029.26	1149.29	1228.66	1800.1	1111.86	0.694814	0.0362734	0.643218	C1H21ORF33
ENSGALG00000039924	919.344	1022.73	850.71	2752.46	700.56	853.405	677.831	734.37	1386.31	741.541	0.902364	0.0362892	0.643218	-
ENSGALG00000053307	331.537	507.315	336.619	506.813	280.776	247.229	301.555	348.717	420.571	294.569	0.512933	0.0363764	0.643218	-
ENSGALG00000008549	1126.33	1264.74	1208.55	1417.18	1020.92	883.403	1148.4	969.02	1254.2	1005.44	0.318085	0.0364341	0.643218	TUBGCP4
ENSGALG00000041680	33.1537	57.7184	79.091	429.663	41.426	43.446	47.1457	64.0944	149.907	49.028	1.61101	0.0364861	0.643218	KCNT2
ENSGALG00000005854	1413.07	1615.1	1332.01	1624.89	1124.03	894.782	1271.16	1298.18	1496.27	1147.04	0.383191	0.0366113	0.643218	CLUH
ENSGALG00000039391	471.321	380.739	381.952	537.672	376.516	282.399	336.247	333.508	442.921	332.168	0.413873	0.0366676	0.643218	ZC3H12B
novel.2031	181.898	44.5546	114.778	181.598	83.7726	46.5493	57.8202	71.6988	130.707	64.9602	1.00808	0.0366806	0.643218	-
ENSGALG00000048117	1631.7	1406.51	1163.22	1029.06	942.672	808.924	1104.81	977.711	1307.62	958.53	0.448264	0.0367156	0.643218	DNLZ
ENSGALG00000005739	3272.36	2310.76	2635.08	7254.42	2197.42	2167.13	1862.7	2407.34	3868.16	2158.65	0.841431	0.0367531	0.643218	SCD
ENSGALG00000035845	586.911	532.63	381.952	686.037	387.563	417.91	409.189	366.098	546.882	395.19	0.467867	0.0367962	0.643218	JPH1
ENSGALG00000034025	97.6691	110.374	170.721	773.868	89.2961	83.7888	123.646	129.275	288.158	106.502	1.43494	0.0368613	0.6438	ASIC1
ENSGALG00000037957	24.1933	27.3403	30.8648	84.2709	14.7292	20.6886	25.7967	14.1225	41.6673	18.8343	1.13524	0.037046	0.645715	-
ENSGALG00000009254	68.9956	48.605	60.765	162.607	49.7112	55.8592	34.6921	21.7269	85.2432	40.4974	1.06944	0.0370973	0.645715	ENO4
ENSGALG00000031160	1608.4	1555.36	1176.72	1299.67	1063.27	1052.02	1223.12	1117.85	1410.04	1114.06	0.340013	0.0372649	0.646938	GRSF1
ENSGALG00000048546	22.4012	4.05042	27.9712	186.346	13.8087	20.6886	12.4536	13.0361	60.1921	14.9968	2.00241	0.0374012	0.648616	-
ENSGALG00000010087	710.565	963.999	887.362	1633.19	739.224	523.421	658.261	745.233	1048.78	666.535	0.653417	0.0374257	0.648616	IPO13
ENSGALG00000051943	15.2328	12.1512	10.6098	29.6729	6.44405	10.3443	5.33725	7.60442	16.9167	7.4325	1.18235	0.0374661	0.64876	-
ENSGALG00000002008	565.406	874.89	392.561	249.252	302.87	182.06	370.939	249.859	520.527	276.432	0.912923	0.0376641	0.650595	RNF157
ENSGALG00000014232	13.4407	15.1891	25.0776	42.7289	3.68231	9.30987	16.0118	9.77711	24.1091	9.69526	1.30416	0.0378049	0.650695	RIBC2
ENSGALG00000004240	630.817	664.268	675.167	675.354	602.979	583.418	499.923	537.741	661.402	556.015	0.250241	0.0378631	0.650695	ORAI1
ENSGALG00000015358	402.325	316.945	301.896	751.317	241.191	298.95	270.421	262.896	443.121	268.365	0.722578	0.0378868	0.650695	MYH15
ENSGALG00000023632	772.392	716.924	634.657	681.289	572.6	490.32	630.685	577.936	701.315	567.885	0.304279	0.0379791	0.650955	-
ENSGALG00000036791	1214.14	1308.28	876.752	1448.04	1004.35	848.232	757	937.516	1211.8	886.775	0.450288	0.0381416	0.651622	COA5
ENSGALG00000047000	202.507	196.445	229.557	467.644	140.848	139.648	200.147	169.47	274.038	162.528	0.751708	0.0381478	0.651622	-
ENSGALG00000048045	4.48023	3.03781	5.78714	9.49532	0.920578	1.03443	2.66863	1.08635	5.70013	1.42749	1.9612	0.0384489	0.652838	-
ENSGALG00000044150	0.896047	2.02521	0	33.2336	0	1.03443	0	1.08635	9.03872	0.530194	4.14957	0.0385889	0.652838	-
ENSGALG00000004736	2681.87	2598.34	2795.19	3525.14	2166.12	2130.93	2440.9	2481.21	2900.13	2304.79	0.331256	0.0387089	0.652838	STAU1
ENSGALG00000047811	4.48023	4.05042	11.5743	16.6168	3.68231	4.13772	1.77908	1.08635	9.18044	2.67137	1.76445	0.0387404	0.652838	-
ENSGALG00000053930	5.37628	7.08823	2.89357	56.9719	4.60289	3.10329	4.44771	4.34538	18.0825	4.12482	2.11962	0.0387652	0.652838	-
ENSGALG00000018352	10.7526	5.06302	2.89357	10.6822	1.84116	3.10329	1.77908	2.17269	7.34785	2.22406	1.729	0.0388365	0.652838	gga-mir-7-1
ENSGALG00000004440	2365.56	2229.75	1909.76	2445.04	1782.24	1898.18	1965	1759.88	2237.53	1851.32	0.273108	0.0389031	0.652838	-
novel.2250	41.2182	15.1891	2.89357	2.37383	1.84116	6.20658	3.55817	2.17269	15.4187	3.44465	2.17228	0.0390963	0.652951	-
ENSGALG00000048920	0.896047	0	15.4324	5.93457	0	1.03443	0	0	5.56575	0.258607	4.22738	0.0392708	0.655324	-
ENSGALG00000040896	7068.91	7510.48	5013.6	15390.7	5382.62	3489.13	5775.8	5294.85	8745.93	4985.6	0.810781	0.0393536	0.655867	FASN
novel.1308	0.896047	6.07562	10.6098	46.2897	1.84116	0	5.33725	3.25904	15.9678	2.60936	2.59714	0.0394078	0.655867	-
ENSGALG00000043394	2450.69	2733.02	2206.83	2004.7	1764.75	1548.54	2079.75	1922.83	2348.81	1828.97	0.360956	0.0395182	0.656743	NUP188
ENSGALG00000049090	16.1288	17.2143	15.4324	26.1121	12.8881	7.24101	10.6745	7.60442	18.7219	9.60201	0.942638	0.0398049	0.657613	-
ENSGALG00000011017	528.668	417.193	356.874	623.13	359.946	354.809	316.677	359.58	481.466	347.753	0.468808	0.0399251	0.657613	KLHL8
ENSGALG00000010950	579.742	362.512	795.732	4596.92	418.863	496.526	761.448	468.215	1583.73	536.263	1.56208	0.0399401	0.657613	PPP4R4
novel.1031	691.748	495.163	842.994	764.373	340.614	350.672	612.895	524.705	698.57	457.221	0.611348	0.0400214	0.657613	-
ENSGALG00000043771	509.851	472.886	442.717	702.653	400.451	389.98	409.189	400.861	532.027	400.121	0.409765	0.0401006	0.657613	DENND6B
ENSGALG00000036244	0	18.2269	24.1131	0	0	0	0	0	10.585	0	5.87715	0.0402219	0.65822	-
ENSGALG00000041861	103.941	123.538	167.827	149.551	81.0109	100.34	88.9542	112.98	136.214	95.8212	0.508239	0.0402933	0.658265	TCTN1
ENSGALG00000048848	32.2577	12.1512	12.5388	27.299	8.2852	3.10329	14.2327	8.69076	21.0617	8.57798	1.28623	0.0403289	0.658314	-
ENSGALG00000009828	2370.04	2924.4	2254.09	2885.39	2290.4	1874.39	1831.57	2205.28	2608.48	2050.41	0.347158	0.040421	0.658755	PPP2R5A
ENSGALG00000037596	26.8814	9.11344	2.89357	23.7383	6.44405	7.24101	2.66863	1.08635	15.6567	4.36001	1.83954	0.040512	0.659707	-
ENSGALG00000015605	94.981	121.512	212.195	124.626	58.917	102.409	73.832	99.9438	138.329	83.7753	0.725776	0.0405689	0.660101	BACH2
ENSGALG00000005475	1355.72	1350.81	1218.19	1252.19	1091.81	987.88	1112.82	1193.89	1294.23	1096.6	0.239308	0.0406746	0.660524	RHOGL
ENSGALG00000051055	132.615	109.361	155.288	493.757	127.04	113.787	88.9542	90.1667	222.755	104.987	1.08347	0.0407166	0.660524	MAPK8IP2
ENSGALG00000035949	738.343	810.083	742.684	2575.6	759.477	587.556	572.865	560.554	1216.68	620.113	0.971936	0.0407561	0.660524	ACAD11
ENSGALG00000032142	109730	176016	224778	703497	104702	152021	150178	138161	303505	136266	1.1553	0.040898	0.660524	COX1
ENSGALG00000027418	253.581	277.453	250.776	754.878	192.401	223.437	193.92	228.133	384.172	209.473	0.874025	0.0409917	0.660524	-
ENSGALG00000053765	6206.02	6457.38	5074.36	6480.55	4981.25	4900.09	4576.69	5413.26	6054.58	4967.82	0.285419	0.0411213	0.660524	-
ENSGALG00000036920	663.075	778.692	741.719	809.476	543.141	494.457	675.163	643.117	748.241	588.969	0.344645	0.0412307	0.661293	SLC22A5
ENSGALG00000027146	22.4012	52.6554	18.326	35.6074	5.52347	20.6886	16.0118	16.2952	32.2475	14.6298	1.1422	0.0414532	0.663808	GPR139
ENSGALG00000022739	1565.39	1281.96	1080.27	1388.69	1119.42	1036.5	1035.43	1043.98	1329.08	1058.83	0.32794	0.0416135	0.665323	AKAP11
ENSGALG00000016551	3019.68	3550.19	2517.41	4034.32	2503.05	2292.3	2428.45	2723.47	3280.4	2486.82	0.399421	0.0418035	0.666008	AP1S2
ENSGALG00000006427	1479.37	1579.66	1277.99	1254.57	1165.45	1045.81	1227.57	1143.92	1397.9	1145.69	0.28712	0.041812	0.666008	CARS
ENSGALG00000014998	292.111	435.42	335.654	369.13	156.498	200.679	335.357	247.687	358.079	235.055	0.606544	0.0418511	0.666008	CABLES1
ENSGALG00000005767	1498.19	1964.45	1373.48	1510.94	1284.21	1263.04	1286.28	1229.74	1586.77	1265.82	0.325915	0.041855	0.666008	TRAF7
ENSGALG00000001856	136.199	177.206	95.4879	410.672	103.105	76.5478	130.763	98.8574	204.891	102.318	0.999313	0.0420144	0.666008	MOB3B
ENSGALG00000038629	18.817	10.126	43.4036	205.336	14.7292	21.723	26.6863	17.3815	69.4207	20.13	1.78225	0.0420562	0.666008	EFNA2
ENSGALG00000049799	13.4407	5.06302	5.78714	54.5981	6.44405	5.17215	7.11634	3.25904	19.7222	5.49789	1.82667	0.0420646	0.666008	-
ENSGALG00000008757	897.839	595.411	446.575	1540.62	341.534	614.451	383.393	534.482	870.11	468.465	0.893177	0.0421174	0.666008	CNRIP1
ENSGALG00000047113	70.7877	114.424	113.814	92.5793	60.7581	74.4789	71.1634	68.4398	97.9013	68.7101	0.510462	0.0421825	0.666517	-
ENSGALG00000017084	3377.2	4315.72	3185.82	3874.09	2770.94	3084.67	3047.57	3053.72	3688.21	2989.22	0.303071	0.0422596	0.666693	UBL3
ENSGALG00000011347	886.19	1361.95	337.583	45.1028	159.26	84.8232	312.229	256.378	657.707	203.173	1.69478	0.0422994	0.666801	IHH
ENSGALG00000033148	91.3968	203.533	303.825	157.86	96.6607	133.441	105.856	96.6847	189.154	108.161	0.806562	0.0424519	0.667368	-
ENSGALG00000038243	14.3368	22.2773	12.5388	51.0373	10.1264	0	1.77908	13.0361	25.0475	6.2354	2.00709	0.0425333	0.667368	-
ENSGALG00000005794	464.152	481.999	425.355	658.738	325.885	445.839	357.596	369.357	507.561	374.669	0.437296	0.0426625	0.668503	BLOC1S2
ENSGALG00000013002	2999.07	4396.73	3697.99	4295.44	2524.22	2956.4	3222.81	3110.21	3847.31	2953.41	0.381356	0.0427049	0.668503	DAP
ENSGALG00000046939	375.444	448.584	317.328	347.766	272.491	241.022	326.462	295.486	372.28	283.865	0.390793	0.0429788	0.670326	-
ENSGALG00000019240	6.27233	3.03781	4.82262	56.9719	4.60289	4.13772	5.33725	1.08635	17.7762	3.79105	2.21059	0.0430673	0.670543	-
ENSGALG00000011875	215.051	121.512	47.2617	873.569	78.2491	147.923	96.0706	96.6847	314.349	104.732	1.58512	0.0433158	0.671099	TRPC3
ENSGALG00000054170	26.8814	21.2647	36.6519	52.2242	14.7292	21.723	24.0176	10.8635	34.2556	17.8333	0.930918	0.0433169	0.671099	-
ENSGALG00000012068	36.7379	39.4916	32.7938	34.4205	11.0469	34.1362	17.7908	17.3815	35.861	20.0889	0.842625	0.0433388	0.671099	-
ENSGALG00000051040	565.406	526.554	564.247	677.728	511.841	479.975	426.091	477.992	583.484	473.975	0.299125	0.0439473	0.676742	TMEM251
ENSGALG00000001225	2061.8	2144.7	1971.49	2002.33	1697.55	1627.16	1968.56	1494.81	2045.08	1697.02	0.268819	0.0439673	0.676742	RABGAP1
ENSGALG00000003082	1273.28	1054.12	1102.45	1141.81	995.145	974.433	953.589	991.833	1142.92	978.75	0.224101	0.0441309	0.676823	DPH1
ENSGALG00000030068	700.709	796.919	480.333	1331.72	512.762	471.7	531.946	556.209	827.42	518.154	0.674661	0.0442126	0.677424	RAB3A
ENSGALG00000007755	9.85652	18.2269	39.5455	310.972	15.6498	27.9296	20.4595	32.5904	94.6501	24.1573	1.96919	0.0445215	0.680018	NEXMIF
ENSGALG00000017076	409.493	750.339	625.012	760.812	393.087	327.914	499.923	497.546	636.414	429.617	0.566278	0.0445236	0.680018	B3GLCT
ENSGALG00000002663	1129.92	976.15	838.171	745.382	625.072	632.037	694.732	825.623	922.405	694.366	0.410515	0.0445697	0.680018	ATR
ENSGALG00000015224	115.59	42.5294	19.2905	93.7663	10.1264	29.9985	33.8026	35.8494	67.794	27.4442	1.30611	0.0445836	0.680018	-
ENSGALG00000048722	9.85652	6.07562	8.68072	0	0.920578	2.06886	0.889542	0	6.15321	0.969745	2.67222	0.0448926	0.683305	-
ENSGALG00000002272	1278.66	1341.7	1129.46	1172.67	1114.82	838.922	978.496	1057.01	1230.62	997.313	0.303262	0.0450923	0.684197	NOC4L
ENSGALG00000038672	2869.14	3144.14	2572.39	5547.64	2363.12	2222.99	2333.27	2534.44	3533.33	2363.46	0.579968	0.0452776	0.684197	-
novel.2171	135.303	119.487	114.778	338.271	94.8195	80.6855	123.646	86.9076	176.96	96.5148	0.87141	0.0453377	0.684197	-
ENSGALG00000037939	1167.55	1272.84	1044.58	1055.17	993.304	856.508	1011.41	887.544	1135.03	937.191	0.276084	0.0453457	0.684197	ADGRG1
ENSGALG00000021884	7.16838	30.3781	29.9002	119.878	10.1264	14.482	19.5699	18.4679	46.8313	15.6615	1.57553	0.0454021	0.684197	-
ENSGALG00000003174	10.7526	1.0126	6.75167	100.888	8.2852	6.20658	6.2268	3.25904	29.8511	5.9944	2.30762	0.0456681	0.685922	RIMS3
ENSGALG00000005861	36.7379	22.2773	36.6519	174.476	26.6968	23.7919	27.5758	27.1586	67.5359	26.3058	1.35571	0.0457535	0.685963	-
ENSGALG00000002289	4.48023	7.08823	0.964524	5.93457	0	1.03443	1.77908	0	4.61689	0.703379	2.67401	0.0460045	0.687661	CHAT
ENSGALG00000023454	2.68814	6.07562	12.5388	83.084	0	10.3443	1.77908	5.43173	26.0967	4.38878	2.5777	0.046065	0.687661	C9ORF152
ENSGALG00000020084	7.16838	3.03781	4.82262	45.1028	2.76173	4.13772	2.66863	5.43173	15.0329	3.74995	1.99954	0.0461117	0.687661	CAPN13
ENSGALG00000049891	44.8023	13.1639	40.51	343.018	20.2527	51.7215	33.8026	17.3815	110.374	30.7896	1.84002	0.0461803	0.687774	GPD1
ENSGALG00000035191	2.68814	4.05042	6.75167	7.12149	0.920578	1.03443	2.66863	0	5.15293	1.15591	2.09947	0.0463316	0.689082	PRLHR2
ENSGALG00000038299	1372.74	1405.49	1330.08	1909.75	1260.27	1061.32	1188.43	1191.72	1504.52	1175.44	0.35552	0.0464131	0.689082	NUDCD3
ENSGALG00000032468	4152.28	4073.71	3271.67	12487.5	3223.86	3078.46	3221.92	3227.53	5996.3	3187.95	0.911368	0.0464726	0.689082	SNX17
ENSGALG00000016518	858.413	960.961	825.633	1312.73	657.293	760.306	799.698	747.406	989.434	741.176	0.41611	0.0465373	0.689433	PHKA2
novel.582	108.422	114.424	151.43	160.233	88.3755	70.3412	104.966	109.721	133.627	93.3509	0.515155	0.0468353	0.690426	-
ENSGALG00000007441	297.488	205.559	159.146	1550.11	192.401	237.919	160.118	233.564	553.076	206	1.42446	0.0468363	0.690426	MAP6
ENSGALG00000052899	13.4407	7.08823	9.64524	8.3084	2.76173	7.24101	0.889542	3.25904	9.62064	3.53783	1.47157	0.0469784	0.691512	-
ENSGALG00000006440	0.896047	5.06302	2.89357	1.18691	0	0	0	0	2.50989	0	3.80138	0.0472154	1	-
ENSGALG00000051181	8.06442	3.03781	5.78714	43.9158	1.84116	4.13772	6.2268	3.25904	15.2013	3.86618	1.96021	0.0474068	0.694624	-
ENSGALG00000053539	237.452	281.504	237.273	362.009	215.415	158.268	211.711	224.874	279.56	202.567	0.462589	0.0474849	0.694624	-
ENSGALG00000004581	2089.58	1373.09	1391.81	1890.76	1417.69	1086.15	1240.91	1284.06	1686.31	1257.2	0.423568	0.0476549	0.694624	NDST1
ENSGALG00000031860	199.818	215.685	249.812	915.111	121.516	178.956	228.612	200.974	395.107	182.515	1.11335	0.0476791	0.694624	-
ENSGALG00000007215	3482.04	3207.93	3144.35	3061.05	2759.89	2290.23	3061.8	2448.62	3223.84	2640.14	0.288047	0.0477507	0.694624	KIF5B
ENSGALG00000005907	8939.86	11697.6	10746.7	14067.3	8178.41	7579.27	8902.54	9920.51	11362.9	8645.18	0.394312	0.0478103	0.694624	RPN1
ENSGALG00000003475	4421.1	4688.36	3314.1	9834.77	3607.75	2966.74	3676.48	3151.49	5564.58	3350.61	0.731739	0.0478262	0.694624	ACLY
novel.1319	1.79209	5.06302	9.64524	0	0	0	0	1.08635	4.12509	0.271586	3.80125	0.0480148	1	-
ENSGALG00000053931	76.164	182.269	52.0843	0	11.9675	14.482	21.349	22.8133	77.6292	17.6529	2.13772	0.048132	0.697011	-
ENSGALG00000047314	27.7775	779.705	80.0555	159.047	146.372	52.7559	28.4653	65.1807	261.646	73.1935	1.83753	0.0481446	0.697011	YF5
ENSGALG00000026973	64.5154	133.664	176.508	378.626	86.5343	98.2708	92.5124	93.4257	188.328	92.6858	1.02102	0.0482637	0.697211	KIF3C
ENSGALG00000007246	2103.02	2295.57	2017.78	2435.55	1906.52	1664.4	1855.59	1998.88	2212.98	1856.34	0.253255	0.0483944	0.697211	ELMO2
ENSGALG00000007438	853.037	850.587	821.775	1099.08	822.997	681.689	672.494	705.038	906.12	720.555	0.329735	0.0484611	0.697211	IFT46
ENSGALG00000055106	467.737	563.008	528.559	662.298	335.09	403.428	518.603	403.034	555.4	415.039	0.419151	0.0484674	0.697211	-
ENSGALG00000047455	235.66	355.424	329.867	214.832	127.96	229.643	233.95	139.052	283.946	182.651	0.636536	0.0484848	0.697211	-
ENSGALG00000011419	971.315	1120.95	727.251	1502.63	768.683	543.076	703.628	883.199	1080.54	724.646	0.576063	0.0485442	0.697211	DUSP4
ENSGALG00000040993	1689.94	1249.55	1027.22	5323.31	1240.94	1179.25	969.601	1051.58	2322.51	1110.34	1.06452	0.0485471	0.697211	BAMBI
ENSGALG00000019361	52.8668	21.2647	94.5234	360.822	21.1733	33.1018	51.5934	67.3534	132.369	43.3055	1.61105	0.0485721	0.697211	FAM19A2
ENSGALG00000000652	850.349	689.583	671.309	2046.24	618.628	585.487	538.173	675.707	1064.37	604.499	0.815841	0.0486821	0.697211	ACOT7
ENSGALG00000050553	0	1.0126	0.964524	23.7383	0	0	0	1.08635	6.42886	0.271586	4.42687	0.0487402	0.697211	-
ENSGALG00000003973	818.987	818.184	743.648	1728.15	707.924	647.553	711.634	517.1	1027.24	646.053	0.668374	0.0488608	0.697211	TLCD1
ENSGALG00000030801	0	7.08823	4.82262	22.5514	0.920578	0	1.77908	2.17269	8.61556	1.21809	2.8112	0.0488823	0.697211	CCK1R
novel.581	14.3368	40.5042	11.5743	36.7944	11.0469	13.4476	7.11634	0	25.8024	7.90271	1.69903	0.0490043	0.698458	-
ENSGALG00000014813	69.8917	95.1848	76.1974	219.579	85.6138	55.8592	45.3667	56.49	115.213	60.8324	0.917674	0.0490557	0.698698	HOMER1
ENSGALG00000010182	827.947	810.083	414.745	601.766	434.513	470.666	487.469	454.092	663.635	461.685	0.523673	0.0491696	0.699438	SLC29A1
ENSGALG00000027885	5.37628	10.126	33.7583	62.9065	1.84116	9.30987	16.0118	2.17269	28.0418	7.33387	1.92429	0.0492766	0.700365	C4orf19
ENSGALG00000031312	353.043	402.004	144.679	499.691	201.607	185.163	208.153	231.392	349.854	206.578	0.759423	0.0494902	0.701551	ANAPC13
ENSGALG00000005852	154.12	366.563	364.59	1044.48	268.809	207.92	257.967	170.556	482.439	226.313	1.09099	0.0494988	0.701551	SRMS
ENSGALG00000054909	66.3075	36.4537	64.6231	47.4766	33.1408	34.1362	40.0294	33.6767	53.7152	35.2458	0.610618	0.0495708	0.702079	-
ENSGALG00000008875	574.366	377.701	522.772	897.307	417.022	353.775	412.748	396.516	593.037	395.015	0.585374	0.0496641	0.702701	PLCB1
novel.311	1.79209	22.2773	7.71619	7.12149	4.60289	1.03443	0.889542	3.25904	9.72677	2.44647	1.98975	0.0496841	0.702701	-
ENSGALG00000047827	85.1245	127.588	393.526	254	52.4729	113.787	123.646	121.671	215.06	102.894	1.06364	0.0497819	0.70359	TMEM86A
ENSGALG00000028095	22.4012	10.126	12.5388	84.2709	9.20578	10.3443	9.78496	16.2952	32.3342	11.4076	1.49933	0.0498657	0.704212	HOXA1
ENSGALG00000030732	674.723	436.432	330.832	955.466	386.643	369.291	367.381	347.631	599.363	367.736	0.704153	0.0499099	0.704212	MAPK8IP1
