# Supplementary material for: Transcriptomics and Metabolomics Analysis of the Ovaries of High and Low Egg Production Chickens
Source: Animals (Basel). 2022 Aug 9;12(16):2010. doi: 10.3390/ani12162010 (PMC9404446; doi:10.3390/ani12162010)
Supplement: Supplementary file 1 [file animals-12-02010-s001.zip › animals-1800875-Supplementary Table S4.xlsx]

## Sheet: Sheet1
KEGGID	Description	pvalue	padj	geneID	keggID	Count	Up	Up_Gene_names	Down	Down_Gene_names
gga04020	Calcium signaling pathway	0.00245775	0.155603	ENSGALG00000007466/ENSGALG00000016992/ENSGALG00000001573/ENSGALG00000016608/novel.458/ENSGALG00000039837/ENSGALG00000026687/ENSGALG00000044649/ENSGALG00000039022/ENSGALG00000009640/ENSGALG00000004096/ENSGALG00000038096/ENSGALG00000016912/ENSGALG00000004240/ENSGALG00000016518/ENSGALG00000030801/ENSGALG00000008875	gga:373909/gga:428070/gga:395190/gga:422013/gga:416526/gga:414885/gga:424214/gga:101749217/gga:777528/gga:428881/gga:374001/gga:395807/gga:408082/gga:416845/gga:418612/gga:422801/gga:427687	17	14	ENSGALG00000007466/ENSGALG00000016608/novel.458/ENSGALG00000039837/ENSGALG00000026687/ENSGALG00000044649/ENSGALG00000039022/ENSGALG00000004096/ENSGALG00000038096/ENSGALG00000016912/ENSGALG00000004240/ENSGALG00000016518/ENSGALG00000030801/ENSGALG00000008875	3	ENSGALG00000016992/ENSGALG00000001573/ENSGALG00000009640
gga04916	Melanogenesis	0.00283067	0.155603	ENSGALG00000015205/ENSGALG00000016899/ENSGALG00000007466/ENSGALG00000054486/ENSGALG00000016608/ENSGALG00000017237/ENSGALG00000003163/ENSGALG00000041927/ENSGALG00000030847/ENSGALG00000016912/ENSGALG00000008875	gga:395913/gga:395775/gga:373909/gga:427562/gga:422013/gga:373971/gga:415698/gga:373886/gga:374061/gga:408082/gga:427687	11	10	ENSGALG00000015205/ENSGALG00000016899/ENSGALG00000007466/ENSGALG00000054486/ENSGALG00000016608/ENSGALG00000017237/ENSGALG00000003163/ENSGALG00000041927/ENSGALG00000016912/ENSGALG00000008875	1	ENSGALG00000030847
gga00062	Fatty acid elongation	0.00373448	0.155603	ENSGALG00000005776/ENSGALG00000054319/ENSGALG00000025772/ENSGALG00000016536/ENSGALG00000000652	gga:424491/gga:428772/gga:770955/gga:395929/gga:419371	5	3	ENSGALG00000054319/ENSGALG00000016536/ENSGALG00000000652	2	ENSGALG00000005776/ENSGALG00000025772
gga01040	Biosynthesis of unsaturated fatty acids	0.00900362	0.281363	ENSGALG00000005776/ENSGALG00000054319/ENSGALG00000025772/ENSGALG00000005739/ENSGALG00000000652	gga:424491/gga:428772/gga:770955/gga:395706/gga:419371	5	3	ENSGALG00000054319/ENSGALG00000005739/ENSGALG00000000652	2	ENSGALG00000005776/ENSGALG00000025772
gga04080	Neuroactive ligand-receptor interaction	0.0176816	0.44204	ENSGALG00000007466/ENSGALG00000016992/ENSGALG00000001573/ENSGALG00000004083/ENSGALG00000040880/ENSGALG00000054486/ENSGALG00000013994/ENSGALG00000006575/ENSGALG00000039837/ENSGALG00000015117/ENSGALG00000044649/ENSGALG00000029788/ENSGALG00000032348/ENSGALG00000009640/ENSGALG00000001565/ENSGALG00000004096/ENSGALG00000017212/ENSGALG00000004113/ENSGALG00000016912/ENSGALG00000004346/ENSGALG00000053770/…	gga:373909/gga:428070/gga:395190/gga:414893/gga:768509/gga:427562/gga:768536/gga:420453/gga:414885/gga:770757/gga:101749217/gga:414884/gga:101751902/gga:428881/gga:417122/gga:374001/gga:428093/gga:422147/gga:408082/gga:100857687/gga:769106/gga:422801/gga:408251	23	10	ENSGALG00000007466/ENSGALG00000040880/ENSGALG00000054486/ENSGALG00000039837/ENSGALG00000015117/ENSGALG00000044649/ENSGALG00000004096/ENSGALG00000004113/ENSGALG00000016912/ENSGALG00000030801	13	ENSGALG00000016992/ENSGALG00000001573/ENSGALG00000004083/ENSGALG00000013994/ENSGALG00000006575/ENSGALG00000029788/ENSGALG00000032348/ENSGALG00000009640/ENSGALG00000001565/ENSGALG00000017212/ENSGALG00000004346/ENSGALG00000053770/ENSGALG00000014858
gga01212	Fatty acid metabolism	0.0314296	0.654784	ENSGALG00000005776/ENSGALG00000054319/ENSGALG00000025772/ENSGALG00000016536/ENSGALG00000005739/ENSGALG00000040896	gga:424491/gga:428772/gga:770955/gga:395929/gga:395706/gga:396061	6	4	ENSGALG00000054319/ENSGALG00000016536/ENSGALG00000005739/ENSGALG00000040896	2	ENSGALG00000005776/ENSGALG00000025772
gga04060	Cytokine-cytokine receptor interaction	0.0546135	0.850258	ENSGALG00000028770/ENSGALG00000038355/ENSGALG00000046326/ENSGALG00000010915/ENSGALG00000006394/ENSGALG00000006106/ENSGALG00000009965/ENSGALG00000038984/ENSGALG00000002556/ENSGALG00000020316/ENSGALG00000000892/ENSGALG00000017119/ENSGALG00000003161/ENSGALG00000031094	gga:396126/gga:374249/gga:418715/gga:395337/gga:416587/gga:395096/gga:414804/gga:771058/gga:396466/gga:422219/gga:428264/gga:418943/gga:396132/gga:422166	14	4	ENSGALG00000028770/ENSGALG00000000892/ENSGALG00000017119/ENSGALG00000003161	10	ENSGALG00000038355/ENSGALG00000046326/ENSGALG00000010915/ENSGALG00000006394/ENSGALG00000006106/ENSGALG00000009965/ENSGALG00000038984/ENSGALG00000002556/ENSGALG00000020316/ENSGALG00000031094
gga00510	N-Glycan biosynthesis	0.0636073	0.850258	ENSGALG00000033790/ENSGALG00000005583/ENSGALG00000030720/ENSGALG00000013573/ENSGALG00000005907	gga:415585/gga:424484/gga:428255/gga:420998/gga:416017	5	4	ENSGALG00000033790/ENSGALG00000005583/ENSGALG00000030720/ENSGALG00000005907	1	ENSGALG00000013573
gga00350	Tyrosine metabolism	0.0675682	0.850258	ENSGALG00000015205/ENSGALG00000016899/ENSGALG00000017237/ENSGALG00000000081	gga:395913/gga:395775/gga:373971/gga:417039	4	3	ENSGALG00000015205/ENSGALG00000016899/ENSGALG00000017237	1	ENSGALG00000000081
gga00250	Alanine, aspartate and glutamate metabolism	0.073873	0.850258	ENSGALG00000039705/ENSGALG00000033338/ENSGALG00000032544/ENSGALG00000000081	gga:426962/gga:415746/gga:420818/gga:417039	4	2	ENSGALG00000033338/ENSGALG00000032544	2	ENSGALG00000039705/ENSGALG00000000081
gga04115	p53 signaling pathway	0.0748227	0.850258	ENSGALG00000008218/ENSGALG00000027207/ENSGALG00000005648/ENSGALG00000016502/ENSGALG00000004777/ENSGALG00000002663	gga:423185/gga:421682/gga:422211/gga:421977/gga:423720/gga:424777	6	5	ENSGALG00000008218/ENSGALG00000005648/ENSGALG00000016502/ENSGALG00000004777/ENSGALG00000002663	1	ENSGALG00000027207
gga00260	Glycine, serine and threonine metabolism	0.0944882	0.984195	ENSGALG00000002988/ENSGALG00000004491/ENSGALG00000004518/ENSGALG00000016651	gga:424381/gga:416370/gga:416371/gga:422034	4	3	ENSGALG00000002988/ENSGALG00000004491/ENSGALG00000004518	1	ENSGALG00000016651
gga01210	2-Oxocarboxylic acid metabolism	0.107102	0.984195	ENSGALG00000033338/ENSGALG00000009655	gga:415746/gga:428728	2	2	ENSGALG00000033338/ENSGALG00000009655	0
gga00604	Glycosphingolipid biosynthesis - ganglio series	0.122787	0.984195	ENSGALG00000013211/ENSGALG00000035927	gga:395860/gga:414797	2	2	ENSGALG00000013211/ENSGALG00000035927	0
gga00270	Cysteine and methionine metabolism	0.125679	0.984195	ENSGALG00000002988/ENSGALG00000004518/ENSGALG00000025796/ENSGALG00000000081	gga:424381/gga:416371/gga:421918/gga:417039	4	3	ENSGALG00000002988/ENSGALG00000004518/ENSGALG00000025796	1	ENSGALG00000000081
gga00970	Aminoacyl-tRNA biosynthesis	0.134082	0.984195	ENSGALG00000009566/ENSGALG00000050047/ENSGALG00000009598/ENSGALG00000006427	gga:421346/gga:107049913/gga:421348/gga:423086	4	4	ENSGALG00000009566/ENSGALG00000050047/ENSGALG00000009598/ENSGALG00000006427	0
gga00220	Arginine biosynthesis	0.138983	0.984195	ENSGALG00000033338/ENSGALG00000038096	gga:415746/gga:395807	2	2	ENSGALG00000033338/ENSGALG00000038096	0
gga00564	Glycerophospholipid metabolism	0.147711	0.984195	ENSGALG00000026834/ENSGALG00000044307/ENSGALG00000029020/ENSGALG00000012061/ENSGALG00000012543/ENSGALG00000002289/ENSGALG00000049891	gga:100858471/gga:771552/gga:428987/gga:424263/gga:424321/gga:395314/gga:420664	7	3	ENSGALG00000012543/ENSGALG00000002289/ENSGALG00000049891	4	ENSGALG00000026834/ENSGALG00000044307/ENSGALG00000029020/ENSGALG00000012061
gga00770	Pantothenate and CoA biosynthesis	0.155607	0.984195	ENSGALG00000015978/ENSGALG00000001895	gga:422935/gga:416170	2	2	ENSGALG00000015978/ENSGALG00000001895	0
gga00500	Starch and sucrose metabolism	0.166062	0.984195	ENSGALG00000054002/ENSGALG00000004222/ENSGALG00000016655	gga:100859356/gga:373889/gga:418660	3	2	ENSGALG00000054002/ENSGALG00000004222	1	ENSGALG00000016655
gga04270	Vascular smooth muscle contraction	0.179878	0.984195	ENSGALG00000040880/ENSGALG00000016608/novel.889/ENSGALG00000002118/ENSGALG00000028567/ENSGALG00000041634/ENSGALG00000044307/ENSGALG00000008875	gga:768509/gga:422013/gga:768509/gga:395301/gga:396215/gga:396084/gga:771552/gga:427687	8	4	ENSGALG00000040880/ENSGALG00000016608/novel.889/ENSGALG00000008875	4	ENSGALG00000002118/ENSGALG00000028567/ENSGALG00000041634/ENSGALG00000044307
gga00100	Steroid biosynthesis	0.189842	0.984195	ENSGALG00000006198/ENSGALG00000016665	gga:424037/gga:422038	2	2	ENSGALG00000006198/ENSGALG00000016665	0
gga00910	Nitrogen metabolism	0.189842	0.984195	ENSGALG00000033428/ENSGALG00000030781	gga:100858989/gga:396257	2	0		2	ENSGALG00000033428/ENSGALG00000030781
gga04010	MAPK signaling pathway	0.199131	0.984195	ENSGALG00000026853/ENSGALG00000015598/ENSGALG00000004370/ENSGALG00000054166/ENSGALG00000009495/ENSGALG00000002556/ENSGALG00000044307/ENSGALG00000011715/ENSGALG00000038242/ENSGALG00000019019/ENSGALG00000035237/ENSGALG00000051055/ENSGALG00000038629/ENSGALG00000011419/ENSGALG00000030732	gga:396267/gga:100859132/gga:417445/gga:107050634/gga:396259/gga:396466/gga:771552/gga:423504/gga:430150/gga:396337/gga:424149/gga:107050884/gga:395831/gga:395642/gga:423202	15	9	ENSGALG00000004370/ENSGALG00000054166/ENSGALG00000009495/ENSGALG00000038242/ENSGALG00000019019/ENSGALG00000051055/ENSGALG00000038629/ENSGALG00000011419/ENSGALG00000030732	6	ENSGALG00000026853/ENSGALG00000015598/ENSGALG00000002556/ENSGALG00000044307/ENSGALG00000011715/ENSGALG00000035237
gga04145	Phagosome	0.204019	0.984195	ENSGALG00000004700/ENSGALG00000043254/ENSGALG00000034294/ENSGALG00000000769/ENSGALG00000000059/ENSGALG00000013056/ENSGALG00000004252/ENSGALG00000001189	gga:424445/gga:417467/gga:420210/gga:771782/gga:431043/gga:418166/gga:420160/gga:417485	8	2	ENSGALG00000000059/ENSGALG00000013056	6	ENSGALG00000004700/ENSGALG00000043254/ENSGALG00000034294/ENSGALG00000000769/ENSGALG00000004252/ENSGALG00000001189
gga05132	Salmonella infection	0.224684	0.984195	ENSGALG00000010915/ENSGALG00000000769/ENSGALG00000019866/ENSGALG00000038096/ENSGALG00000005475	gga:395337/gga:771782/gga:107053160/gga:395807/gga:422207	5	3	ENSGALG00000019866/ENSGALG00000038096/ENSGALG00000005475	2	ENSGALG00000010915/ENSGALG00000000769
gga03320	PPAR signaling pathway	0.27044	0.984195	ENSGALG00000037050/ENSGALG00000005739/ENSGALG00000041344/ENSGALG00000040730	gga:419557/gga:395706/gga:420197/gga:396231	4	1	ENSGALG00000005739	3	ENSGALG00000037050/ENSGALG00000041344/ENSGALG00000040730
gga00380	Tryptophan metabolism	0.278573	0.984195	ENSGALG00000016536/ENSGALG00000009655/ENSGALG00000000081	gga:395929/gga:428728/gga:417039	3	2	ENSGALG00000016536/ENSGALG00000009655	1	ENSGALG00000000081
gga01230	Biosynthesis of amino acids	0.281088	0.984195	ENSGALG00000002988/ENSGALG00000033338/ENSGALG00000016592/ENSGALG00000009254	gga:424381/gga:415746/gga:418639/gga:423918	4	4	ENSGALG00000002988/ENSGALG00000033338/ENSGALG00000016592/ENSGALG00000009254	0
gga04261	Adrenergic signaling in cardiomyocytes	0.290949	0.984195	ENSGALG00000016608/ENSGALG00000054166/ENSGALG00000038242/ENSGALG00000007409/ENSGALG00000015358/ENSGALG00000009828/ENSGALG00000008875	gga:422013/gga:107050634/gga:430150/gga:419774/gga:395534/gga:421372/gga:427687	7	6	ENSGALG00000016608/ENSGALG00000054166/ENSGALG00000038242/ENSGALG00000015358/ENSGALG00000009828/ENSGALG00000008875	1	ENSGALG00000007409
gga02010	ABC transporters	0.291632	0.984195	ENSGALG00000048056/ENSGALG00000007788/ENSGALG00000008912	gga:424490/gga:422326/gga:420534	3	1	ENSGALG00000007788	2	ENSGALG00000048056/ENSGALG00000008912
gga00650	Butanoate metabolism	0.2961	0.984195	ENSGALG00000032544/ENSGALG00000016536	gga:420818/gga:395929	2	2	ENSGALG00000032544/ENSGALG00000016536	0
gga04540	Gap junction	0.297135	0.984195	ENSGALG00000016992/ENSGALG00000016608/ENSGALG00000000059/ENSGALG00000013056/ENSGALG00000008875	gga:428070/gga:422013/gga:431043/gga:418166/gga:427687	5	4	ENSGALG00000016608/ENSGALG00000000059/ENSGALG00000013056/ENSGALG00000008875	1	ENSGALG00000016992
gga00534	Glycosaminoglycan biosynthesis - heparan sulfate / heparin	0.313821	0.984195	ENSGALG00000026594/ENSGALG00000004581	gga:428621/gga:416274	2	2	ENSGALG00000026594/ENSGALG00000004581	0
gga01200	Carbon metabolism	0.324015	0.984195	ENSGALG00000002988/ENSGALG00000033338/ENSGALG00000004222/ENSGALG00000016536/ENSGALG00000016592/ENSGALG00000009254	gga:424381/gga:415746/gga:373889/gga:395929/gga:418639/gga:423918	6	6	ENSGALG00000002988/ENSGALG00000033338/ENSGALG00000004222/ENSGALG00000016536/ENSGALG00000016592/ENSGALG00000009254	0
gga00565	Ether lipid metabolism	0.330997	0.984195	ENSGALG00000026834/ENSGALG00000044307/ENSGALG00000007781	gga:100858471/gga:771552/gga:417006	3	1	ENSGALG00000007781	2	ENSGALG00000026834/ENSGALG00000044307
gga00590	Arachidonic acid metabolism	0.330997	0.984195	ENSGALG00000044307/ENSGALG00000046708/ENSGALG00000044760	gga:771552/gga:417193/gga:425997	3	0		3	ENSGALG00000044307/ENSGALG00000046708/ENSGALG00000044760
gga04530	Tight junction	0.332617	0.984195	ENSGALG00000006520/ENSGALG00000012886/ENSGALG00000028567/ENSGALG00000016132/ENSGALG00000038964/ENSGALG00000006593/ENSGALG00000013056/ENSGALG00000028612	gga:396211/gga:420903/gga:396215/gga:418524/gga:424768/gga:429135/gga:418166/gga:427789	8	3	ENSGALG00000016132/ENSGALG00000006593/ENSGALG00000013056	5	ENSGALG00000006520/ENSGALG00000012886/ENSGALG00000028567/ENSGALG00000038964/ENSGALG00000028612
gga00600	Sphingolipid metabolism	0.344127	0.984195	ENSGALG00000026834/ENSGALG00000007781/ENSGALG00000003160	gga:100858471/gga:417006/gga:420118	3	2	ENSGALG00000007781/ENSGALG00000003160	1	ENSGALG00000026834
gga00230	Purine metabolism	0.344765	0.984195	ENSGALG00000016608/ENSGALG00000002688/ENSGALG00000007305/ENSGALG00000039022/ENSGALG00000029150/ENSGALG00000016592/ENSGALG00000015224	gga:422013/gga:395915/gga:422094/gga:777528/gga:396002/gga:418639/gga:771077	7	7	ENSGALG00000016608/ENSGALG00000002688/ENSGALG00000007305/ENSGALG00000039022/ENSGALG00000029150/ENSGALG00000016592/ENSGALG00000015224	0
gga00520	Amino sugar and nucleotide sugar metabolism	0.357236	0.984195	ENSGALG00000039705/ENSGALG00000032372/ENSGALG00000004222	gga:426962/gga:408182/gga:373889	3	2	ENSGALG00000032372/ENSGALG00000004222	1	ENSGALG00000039705
gga04350	TGF-beta signaling pathway	0.401357	0.984195	ENSGALG00000028770/ENSGALG00000037160/ENSGALG00000038355/ENSGALG00000038984/ENSGALG00000040993	gga:396126/gga:429683/gga:374249/gga:771058/gga:428413	5	3	ENSGALG00000028770/ENSGALG00000037160/ENSGALG00000040993	2	ENSGALG00000038355/ENSGALG00000038984
gga03460	Fanconi anemia pathway	0.409199	0.984195	ENSGALG00000007155/ENSGALG00000039169/ENSGALG00000002663	gga:416628/gga:420729/gga:424777	3	3	ENSGALG00000007155/ENSGALG00000039169/ENSGALG00000002663	0
gga00010	Glycolysis / Gluconeogenesis	0.42201	0.984195	ENSGALG00000054002/ENSGALG00000004222/ENSGALG00000009254	gga:100859356/gga:373889/gga:423918	3	3	ENSGALG00000054002/ENSGALG00000004222/ENSGALG00000009254	0
gga00310	Lysine degradation	0.434727	0.984195	ENSGALG00000013297/ENSGALG00000016536/ENSGALG00000009655	gga:426932/gga:395929/gga:428728	3	3	ENSGALG00000013297/ENSGALG00000016536/ENSGALG00000009655	0
gga00603	Glycosphingolipid biosynthesis - globo and isoglobo series	0.440337	0.984195	ENSGALG00000013211	gga:395860	1	1	ENSGALG00000013211	0
gga04910	Insulin signaling pathway	0.44359	0.984195	ENSGALG00000054002/ENSGALG00000004222/ENSGALG00000003675/ENSGALG00000027786/ENSGALG00000040896/ENSGALG00000016518	gga:100859356/gga:373889/gga:416446/gga:395299/gga:396061/gga:418612	6	5	ENSGALG00000054002/ENSGALG00000004222/ENSGALG00000003675/ENSGALG00000040896/ENSGALG00000016518	1	ENSGALG00000027786
gga04260	Cardiac muscle contraction	0.447341	0.984195	ENSGALG00000054166/ENSGALG00000038242/ENSGALG00000015358	gga:107050634/gga:430150/gga:395534	3	3	ENSGALG00000054166/ENSGALG00000038242/ENSGALG00000015358	0
gga00052	Galactose metabolism	0.449881	0.984195	ENSGALG00000054002/ENSGALG00000004222	gga:100859356/gga:373889	2	2	ENSGALG00000054002/ENSGALG00000004222	0
gga04310	Wnt signaling pathway	0.454559	0.984195	ENSGALG00000041927/ENSGALG00000030643/ENSGALG00000042153/ENSGALG00000030847/ENSGALG00000039209/ENSGALG00000040993/ENSGALG00000008875	gga:373886/gga:426903/gga:429363/gga:374061/gga:417831/gga:428413/gga:427687	7	5	ENSGALG00000041927/ENSGALG00000042153/ENSGALG00000039209/ENSGALG00000040993/ENSGALG00000008875	2	ENSGALG00000030643/ENSGALG00000030847
gga04210	Apoptosis	0.460522	0.984195	ENSGALG00000002556/ENSGALG00000019019/ENSGALG00000017186/ENSGALG00000013056/ENSGALG00000004252/ENSGALG00000026221	gga:396466/gga:396337/gga:374012/gga:418166/gga:420160/gga:417204	6	3	ENSGALG00000019019/ENSGALG00000013056/ENSGALG00000026221	3	ENSGALG00000002556/ENSGALG00000017186/ENSGALG00000004252
gga00730	Thiamine metabolism	0.466799	0.984195	ENSGALG00000029150	gga:396002	1	1	ENSGALG00000029150	0
gga04137	Mitophagy - animal	0.472222	0.984195	ENSGALG00000000769/ENSGALG00000028187/ENSGALG00000011562	gga:771782/gga:418558/gga:421577	3	1	ENSGALG00000028187	2	ENSGALG00000000769/ENSGALG00000011562
gga00983	Drug metabolism - other enzymes	0.484473	0.984195	ENSGALG00000043254/ENSGALG00000002688/ENSGALG00000007305	gga:417467/gga:395915/gga:422094	3	2	ENSGALG00000002688/ENSGALG00000007305	1	ENSGALG00000043254
gga00360	Phenylalanine metabolism	0.492016	0.984195	ENSGALG00000000081	gga:417039	1	0		1	ENSGALG00000000081
gga04623	Cytosolic DNA-sensing pathway	0.496993	0.984195	ENSGALG00000052515/ENSGALG00000010915	gga:107050951/gga:395337	2	1	ENSGALG00000052515	1	ENSGALG00000010915
gga04672	Intestinal immune network for IgA production	0.496993	0.984195	ENSGALG00000010915/ENSGALG00000000892	gga:395337/gga:428264	2	1	ENSGALG00000000892	1	ENSGALG00000010915
gga00561	Glycerolipid metabolism	0.508561	0.984195	ENSGALG00000026834/ENSGALG00000009231/ENSGALG00000029020	gga:100858471/gga:423916/gga:428987	3	0		3	ENSGALG00000026834/ENSGALG00000009231/ENSGALG00000029020
gga00240	Pyrimidine metabolism	0.520384	0.984195	ENSGALG00000002688/ENSGALG00000007305/ENSGALG00000015224	gga:395915/gga:422094/gga:771077	3	3	ENSGALG00000002688/ENSGALG00000007305/ENSGALG00000015224	0
gga04120	Ubiquitin mediated proteolysis	0.534805	0.984195	ENSGALG00000008218/ENSGALG00000017186/ENSGALG00000027786/ENSGALG00000053307/ENSGALG00000011562/ENSGALG00000031312	gga:423185/gga:374012/gga:395299/gga:416383/gga:421577/gga:769605	6	3	ENSGALG00000008218/ENSGALG00000053307/ENSGALG00000031312	3	ENSGALG00000017186/ENSGALG00000027786/ENSGALG00000011562
gga04912	GnRH signaling pathway	0.536069	0.984195	ENSGALG00000016608/ENSGALG00000004370/ENSGALG00000044307/ENSGALG00000008875	gga:422013/gga:417445/gga:771552/gga:427687	4	3	ENSGALG00000016608/ENSGALG00000004370/ENSGALG00000008875	1	ENSGALG00000044307
gga00061	Fatty acid biosynthesis	0.538942	0.984195	ENSGALG00000040896	gga:396061	1	1	ENSGALG00000040896	0
gga03022	Basal transcription factors	0.541468	0.984195	ENSGALG00000002060/ENSGALG00000021665	gga:417522/gga:417486	2	2	ENSGALG00000002060/ENSGALG00000021665	0
gga04920	Adipocytokine signaling pathway	0.543562	0.984195	ENSGALG00000054002/ENSGALG00000027786/ENSGALG00000040730	gga:100859356/gga:395299/gga:396231	3	1	ENSGALG00000054002	2	ENSGALG00000027786/ENSGALG00000040730
gga00511	Other glycan degradation	0.560761	0.984195	ENSGALG00000005861	gga:770994	1	1	ENSGALG00000005861	0
gga04340	Hedgehog signaling pathway	0.569576	0.984195	ENSGALG00000010133/ENSGALG00000011347	gga:374187/gga:395801	2	2	ENSGALG00000010133/ENSGALG00000011347	0
gga04142	Lysosome	0.574056	0.984195	ENSGALG00000034294/ENSGALG00000012763/ENSGALG00000004252/ENSGALG00000003217/ENSGALG00000016551	gga:420210/gga:418096/gga:420160/gga:374125/gga:418621	5	2	ENSGALG00000012763/ENSGALG00000016551	3	ENSGALG00000034294/ENSGALG00000004252/ENSGALG00000003217
gga04514	Cell adhesion molecules (CAMs)	0.574056	0.984195	ENSGALG00000002643/ENSGALG00000038964/ENSGALG00000007839/ENSGALG00000006593/ENSGALG00000015132	gga:424364/gga:424768/gga:428253/gga:429135/gga:414745	5	3	ENSGALG00000007839/ENSGALG00000006593/ENSGALG00000015132	2	ENSGALG00000002643/ENSGALG00000038964
gga00531	Glycosaminoglycan degradation	0.581552	0.984195	ENSGALG00000008776	gga:105667218	1	0		1	ENSGALG00000008776
gga00900	Terpenoid backbone biosynthesis	0.581552	0.984195	ENSGALG00000028880	gga:425061	1	1	ENSGALG00000028880	0
gga04371	Apelin signaling pathway	0.590779	0.984195	ENSGALG00000010926/ENSGALG00000016608/ENSGALG00000037558/ENSGALG00000038096/ENSGALG00000008875	gga:395210/gga:422013/gga:426373/gga:395807/gga:427687	5	3	ENSGALG00000016608/ENSGALG00000038096/ENSGALG00000008875	2	ENSGALG00000010926/ENSGALG00000037558
gga00280	Valine, leucine and isoleucine degradation	0.596422	0.984195	ENSGALG00000016536/ENSGALG00000000081	gga:395929/gga:417039	2	1	ENSGALG00000016536	1	ENSGALG00000000081
gga00532	Glycosaminoglycan biosynthesis - chondroitin sulfate / dermatan sulfate	0.601363	0.984195	ENSGALG00000002543	gga:423632	1	0		1	ENSGALG00000002543
gga00514	Other types of O-glycan biosynthesis	0.62024	0.984195	ENSGALG00000017076	gga:428075	1	1	ENSGALG00000017076	0
gga03430	Mismatch repair	0.62024	0.984195	ENSGALG00000039169	gga:420729	1	1	ENSGALG00000039169	0
gga00563	Glycosylphosphatidylinositol (GPI)-anchor biosynthesis	0.638227	0.984195	ENSGALG00000026229	gga:101748971	1	1	ENSGALG00000026229	0
gga04621	NOD-like receptor signaling pathway	0.638718	0.984195	ENSGALG00000010915/ENSGALG00000017186/ENSGALG00000002216/ENSGALG00000019696/ENSGALG00000008875	gga:395337/gga:374012/gga:424350/gga:420407/gga:427687	5	1	ENSGALG00000008875	4	ENSGALG00000010915/ENSGALG00000017186/ENSGALG00000002216/ENSGALG00000019696
gga00601	Glycosphingolipid biosynthesis - lacto and neolacto series	0.655365	0.984195	ENSGALG00000013211	gga:395860	1	1	ENSGALG00000013211	0
gga04620	Toll-like receptor signaling pathway	0.667993	0.984195	ENSGALG00000010915/ENSGALG00000010926/ENSGALG00000004370	gga:395337/gga:395210/gga:417445	3	1	ENSGALG00000004370	2	ENSGALG00000010915/ENSGALG00000010926
gga00860	Porphyrin and chlorophyll metabolism	0.671696	0.984195	ENSGALG00000009598	gga:421348	1	1	ENSGALG00000009598	0
gga04744	Phototransduction	0.671696	0.984195	ENSGALG00000042647	gga:768759	1	1	ENSGALG00000042647	0
gga00030	Pentose phosphate pathway	0.687255	0.984195	ENSGALG00000016592	gga:418639	1	1	ENSGALG00000016592	0
gga00592	alpha-Linolenic acid metabolism	0.687255	0.984195	ENSGALG00000044307	gga:771552	1	0		1	ENSGALG00000044307
gga03020	RNA polymerase	0.687255	0.984195	ENSGALG00000052515	gga:107050951	1	1	ENSGALG00000052515	0
gga00591	Linoleic acid metabolism	0.702081	0.984195	ENSGALG00000044307	gga:771552	1	0		1	ENSGALG00000044307
gga04146	Peroxisome	0.711984	0.984195	ENSGALG00000006534/ENSGALG00000009410/ENSGALG00000038096	gga:415486/gga:420554/gga:395807	3	3	ENSGALG00000006534/ENSGALG00000009410/ENSGALG00000038096	0
gga00410	beta-Alanine metabolism	0.716207	0.984195	ENSGALG00000016536	gga:395929	1	1	ENSGALG00000016536	0
gga00790	Folate biosynthesis	0.729666	0.984195	ENSGALG00000013149	gga:420964	1	0		1	ENSGALG00000013149
gga04136	Autophagy - other	0.729666	0.984195	ENSGALG00000008347	gga:423192	1	1	ENSGALG00000008347	0
gga00020	Citrate cycle (TCA cycle)	0.742489	0.984195	ENSGALG00000003475	gga:395373	1	1	ENSGALG00000003475	0
gga00640	Propanoate metabolism	0.742489	0.984195	ENSGALG00000016536	gga:395929	1	1	ENSGALG00000016536	0
gga04512	ECM-receptor interaction	0.743856	0.984195	ENSGALG00000010926/ENSGALG00000050830/ENSGALG00000005022	gga:395210/gga:427508/gga:107051576	3	1	ENSGALG00000050830	2	ENSGALG00000010926/ENSGALG00000005022
gga00760	Nicotinate and nicotinamide metabolism	0.777438	0.984195	ENSGALG00000003558	gga:427438	1	1	ENSGALG00000003558	0
gga00071	Fatty acid degradation	0.788004	0.984195	ENSGALG00000016536	gga:395929	1	1	ENSGALG00000016536	0
gga04140	Autophagy - animal	0.794207	0.984195	ENSGALG00000000769/ENSGALG00000008347/ENSGALG00000004252/ENSGALG00000041459	gga:771782/gga:423192/gga:420160/gga:107053650	4	1	ENSGALG00000008347	3	ENSGALG00000000769/ENSGALG00000004252/ENSGALG00000041459
gga00051	Fructose and mannose metabolism	0.798071	0.984195	ENSGALG00000004222	gga:373889	1	1	ENSGALG00000004222	0
gga04933	AGE-RAGE signaling pathway in diabetic complications	0.799155	0.984195	ENSGALG00000010915/ENSGALG00000026687/ENSGALG00000008875	gga:395337/gga:424214/gga:427687	3	2	ENSGALG00000026687/ENSGALG00000008875	1	ENSGALG00000010915
gga00830	Retinol metabolism	0.807662	0.984195	ENSGALG00000034346	gga:420183	1	0		1	ENSGALG00000034346
gga00980	Metabolism of xenobiotics by cytochrome P450	0.807662	0.984195	ENSGALG00000004005	gga:419471	1	1	ENSGALG00000004005	0
gga04068	FoxO signaling pathway	0.815887	0.984195	ENSGALG00000054002/ENSGALG00000010915/ENSGALG00000000892/ENSGALG00000014813	gga:100859356/gga:395337/gga:428264/gga:427181	4	3	ENSGALG00000054002/ENSGALG00000000892/ENSGALG00000014813	1	ENSGALG00000010915
gga04114	Oocyte meiosis	0.822858	0.984195	ENSGALG00000016608/ENSGALG00000009828/ENSGALG00000031312	gga:422013/gga:421372/gga:769605	3	3	ENSGALG00000016608/ENSGALG00000009828/ENSGALG00000031312	0
gga03018	RNA degradation	0.832457	0.984195	ENSGALG00000009254/ENSGALG00000041547	gga:423918/gga:415992	2	1	ENSGALG00000009254	1	ENSGALG00000041547
gga00562	Inositol phosphate metabolism	0.838609	0.984195	ENSGALG00000026687/ENSGALG00000008875	gga:424214/gga:427687	2	2	ENSGALG00000026687/ENSGALG00000008875	0
gga03420	Nucleotide excision repair	0.841698	0.984195	ENSGALG00000008218	gga:423185	1	1	ENSGALG00000008218	0
gga03015	mRNA surveillance pathway	0.844557	0.984195	ENSGALG00000007227/ENSGALG00000009828	gga:416979/gga:421372	2	2	ENSGALG00000007227/ENSGALG00000009828	0
gga00190	Oxidative phosphorylation	0.853937	0.984195	ENSGALG00000051266/ENSGALG00000034294/ENSGALG00000040173	gga:768660/gga:420210/gga:769492	3	2	ENSGALG00000051266/ENSGALG00000040173	1	ENSGALG00000034294
gga04141	Protein processing in endoplasmic reticulum	0.860355	0.984195	ENSGALG00000007945/novel.961/ENSGALG00000011715/ENSGALG00000011562/ENSGALG00000005907	gga:396089/gga:100859884/gga:423504/gga:421577/gga:416017	5	3	ENSGALG00000007945/novel.961/ENSGALG00000005907	2	ENSGALG00000011715/ENSGALG00000011562
gga00330	Arginine and proline metabolism	0.863226	0.984195	ENSGALG00000038096	gga:395807	1	1	ENSGALG00000038096	0
gga04810	Regulation of actin cytoskeleton	0.871185	0.984195	ENSGALG00000026853/ENSGALG00000028567/ENSGALG00000009495/ENSGALG00000042153/ENSGALG00000019866/ENSGALG00000009640	gga:396267/gga:396215/gga:396259/gga:429363/gga:107053160/gga:428881	6	3	ENSGALG00000009495/ENSGALG00000042153/ENSGALG00000019866	3	ENSGALG00000026853/ENSGALG00000028567/ENSGALG00000009640
gga05168	Herpes simplex virus 1 infection	0.877501	0.984195	ENSGALG00000010915/ENSGALG00000017186/ENSGALG00000001565/ENSGALG00000027786	gga:395337/gga:374012/gga:417122/gga:395299	4	0		4	ENSGALG00000010915/ENSGALG00000017186/ENSGALG00000001565/ENSGALG00000027786
gga04914	Progesterone-mediated oocyte maturation	0.880924	0.984195	ENSGALG00000016608/ENSGALG00000031312	gga:422013/gga:769605	2	2	ENSGALG00000016608/ENSGALG00000031312	0
gga04330	Notch signaling pathway	0.881838	0.984195	ENSGALG00000047000	gga:422445	1	1	ENSGALG00000047000	0
gga04625	C-type lectin receptor signaling pathway	0.893972	0.988907	ENSGALG00000010915/ENSGALG00000000892	gga:395337/gga:428264	2	1	ENSGALG00000000892	1	ENSGALG00000010915
gga05164	Influenza A	0.905437	0.992804	ENSGALG00000010915/ENSGALG00000027786/ENSGALG00000028880	gga:395337/gga:395299/gga:425061	3	1	ENSGALG00000028880	2	ENSGALG00000010915/ENSGALG00000027786
gga04070	Phosphatidylinositol signaling system	0.928489	0.997132	ENSGALG00000026687/ENSGALG00000008875	gga:424214/gga:427687	2	2	ENSGALG00000026687/ENSGALG00000008875	0
gga04370	VEGF signaling pathway	0.930946	0.997132	ENSGALG00000044307	gga:771552	1	0		1	ENSGALG00000044307
gga04144	Endocytosis	0.947846	0.997132	ENSGALG00000035287/ENSGALG00000009495/ENSGALG00000011715/ENSGALG00000034610/ENSGALG00000048165/ENSGALG00000007215	gga:420517/gga:396259/gga:423504/gga:420170/gga:107049507/gga:420472	6	5	ENSGALG00000035287/ENSGALG00000009495/ENSGALG00000034610/ENSGALG00000048165/ENSGALG00000007215	1	ENSGALG00000011715
gga04150	mTOR signaling pathway	0.95664	0.997132	ENSGALG00000041927/ENSGALG00000030847/ENSGALG00000041459	gga:373886/gga:374061/gga:107053650	3	1	ENSGALG00000041927	2	ENSGALG00000030847/ENSGALG00000041459
gga04218	Cellular senescence	0.961157	0.997132	ENSGALG00000010915/ENSGALG00000004370/ENSGALG00000002663	gga:395337/gga:417445/gga:424777	3	2	ENSGALG00000004370/ENSGALG00000002663	1	ENSGALG00000010915
gga04520	Adherens junction	0.961625	0.997132	ENSGALG00000027853	gga:396035	1	1	ENSGALG00000027853	0
gga04217	Necroptosis	0.970868	0.997132	ENSGALG00000044307/ENSGALG00000017186	gga:771552/gga:374012	2	0		2	ENSGALG00000044307/ENSGALG00000017186
gga04110	Cell cycle	0.973201	0.997132	ENSGALG00000002663/ENSGALG00000031312	gga:424777/gga:769605	2	2	ENSGALG00000002663/ENSGALG00000031312	0
gga04510	Focal adhesion	0.992266	0.99811	ENSGALG00000010926/ENSGALG00000028567/ENSGALG00000017186	gga:395210/gga:396215/gga:374012	3	0		3	ENSGALG00000010926/ENSGALG00000028567/ENSGALG00000017186
gga03040	Spliceosome	0.993476	0.99811	ENSGALG00000011715	gga:423504	1	0		1	ENSGALG00000011715
gga03013	RNA transport	0.99811	0.99811	ENSGALG00000043394	gga:417198	1	1	ENSGALG00000043394	0
