# Supplementary material for: Transcriptomics and Metabolomics Analysis of the Ovaries of High and Low Egg Production Chickens
Source: Animals (Basel). 2022 Aug 9;12(16):2010. doi: 10.3390/ani12162010 (PMC9404446; doi:10.3390/ani12162010)
Supplement: Supplementary file 1 [file animals-12-02010-s001.zip › animals-1800875-Supplementary Table S5.xlsx]

## Sheet: neg
Correlation of DEGs and SDMs in negative model
	novel.2035	ENSGALG00000050453	ENSGALG00000026834	ENSGALG00000001480	novel.149	ENSGALG00000051990	ENSGALG00000002102	ENSGALG00000050233	novel.493	novel.206	ENSGALG00000032614	ENSGALG00000039978	ENSGALG00000016992	ENSGALG00000033171	ENSGALG00000004700	ENSGALG00000016299	ENSGALG00000041826	ENSGALG00000039447	ENSGALG00000043254	ENSGALG00000006776	ENSGALG00000003529	ENSGALG00000031869	ENSGALG00000007785	novel.1220	ENSGALG00000001573	novel.616	ENSGALG00000049655	ENSGALG00000048003	ENSGALG00000016498	ENSGALG00000044811	novel.238	novel.838	novel.2141	ENSGALG00000015458	ENSGALG00000047153	ENSGALG00000002105	ENSGALG00000051810	ENSGALG00000005256	ENSGALG00000051468	ENSGALG00000032329	ENSGALG00000046732	ENSGALG00000028659	ENSGALG00000038355	novel.1846	ENSGALG00000048445	novel.802	ENSGALG00000047482	ENSGALG00000042443	ENSGALG00000047458
Com_3113_neg	0.850919	0.800408	0.854362	0.756813	0.693252	0.829055	0.655412	0.643918	0.721957	0.537868	0.586932	0.538685	0.842079	0.827653	0.862983	0.687938	0.744824	0.591642	0.537936	0.732008	0.817257	0.782324	0.764073	0.825927	0.723183	0.615438	0.589724	0.658766	0.578335	0.564691	0.744934	0.773665	0.798966	0.838786	0.786244	0.919437	0.874628	0.924558	0.838656	0.93568	0.8991	0.687036	0.678088	0.625956	0.584124	0.729919	0.659733	0.584226	0.560536
Com_2848_neg	0.737272	0.683604	0.727881	0.657227	0.606839	0.737902	0.569482	0.568121	0.638842	0.470913	0.47901	0.450514	0.70896	0.695638	0.73546	0.570189	0.612952	0.473212	0.433108	0.599416	0.722854	0.693117	0.661734	0.726605	0.634323	0.555697	0.530443	0.599092	0.51176	0.478385	0.674725	0.701276	0.716033	0.761241	0.725398	0.830157	0.790953	0.850089	0.757651	0.826946	0.794305	0.649589	0.637386	0.59794	0.554731	0.672495	0.599617	0.564425	0.541205
Com_424_neg	0.724147	0.678395	0.718978	0.648095	0.589893	0.70423	0.568296	0.558581	0.621698	0.465871	0.501807	0.464044	0.721683	0.714029	0.742197	0.595928	0.658851	0.483726	0.443591	0.603353	0.708271	0.676533	0.662316	0.722219	0.637226	0.545875	0.52695	0.585318	0.512155	0.504591	0.663189	0.690764	0.70993	0.737485	0.69773	0.798404	0.763768	0.800242	0.722016	0.804262	0.778437	0.618206	0.614201	0.569167	0.531137	0.661004	0.598538	0.54321	0.524311
Com_2474_neg	0.787945	0.75891	0.831608	0.683869	0.63799	0.759365	0.564282	0.547447	0.630565	0.462614	0.554727	0.487876	0.774057	0.743037	0.776886	0.613541	0.613492	0.653007	0.576876	0.77914	0.696242	0.671452	0.660106	0.680959	0.578432	0.467153	0.433728	0.493103	0.449386	0.435656	0.554321	0.567463	0.605159	0.659618	0.584731	0.765393	0.710368	0.769383	0.722459	0.82376	0.769623	0.46653	0.447074	0.397491	0.37314	0.49121	0.445332	0.319347	0.294294
Com_167_neg	0.901743	0.855371	0.906013	0.807419	0.726968	0.852287	0.711463	0.688887	0.761885	0.578604	0.662261	0.600764	0.9267	0.920702	0.943475	0.779449	0.873718	0.639751	0.584954	0.783203	0.870919	0.829651	0.831706	0.89648	0.795966	0.664384	0.646073	0.707747	0.635642	0.654793	0.806007	0.840027	0.871362	0.889119	0.830485	0.961939	0.921185	0.9439	0.865712	0.986017	0.957918	0.721726	0.724156	0.660711	0.620543	0.795894	0.731369	0.630383	0.610833
Com_174_neg	0.88849	0.838461	0.884804	0.798132	0.71803	0.844726	0.707078	0.687356	0.758425	0.575845	0.645217	0.590229	0.909798	0.906112	0.930205	0.76609	0.864813	0.608416	0.559251	0.751178	0.869187	0.827609	0.825829	0.896782	0.798104	0.672899	0.655572	0.718687	0.640026	0.654816	0.818202	0.853865	0.881407	0.898629	0.846299	0.96599	0.927589	0.951358	0.866381	0.980473	0.955338	0.744686	0.747716	0.686503	0.643616	0.816998	0.748473	0.662473	0.643103
Com_2542_neg	0.757061	0.726765	0.777256	0.672037	0.607201	0.706965	0.583277	0.559753	0.623549	0.473024	0.568514	0.505807	0.782454	0.772054	0.788746	0.654757	0.71912	0.582457	0.526114	0.700281	0.707479	0.675074	0.683278	0.722668	0.636921	0.518334	0.500806	0.548464	0.503046	0.525302	0.624761	0.648542	0.681553	0.698808	0.638313	0.770117	0.731717	0.750043	0.70022	0.809336	0.779592	0.535561	0.535399	0.479985	0.452941	0.597367	0.552923	0.441168	0.42458
Com_3219_neg	0.882946	0.851413	0.901193	0.791044	0.701893	0.802326	0.701482	0.665689	0.729884	0.564474	0.697271	0.618117	0.943941	0.942638	0.948885	0.811914	0.924864	0.675456	0.615451	0.808713	0.838196	0.795526	0.823339	0.87386	0.782373	0.630242	0.619148	0.66516	0.619425	0.675461	0.763015	0.795878	0.83634	0.832162	0.762776	0.899568	0.862734	0.855376	0.803981	0.945149	0.922886	0.643523	0.655555	0.583817	0.5539	0.743351	0.697521	0.556632	0.542682
Com_1465_neg	0.779467	0.771961	0.84035	0.680185	0.614471	0.696382	0.573925	0.534416	0.602078	0.460047	0.632107	0.536666	0.83055	0.810846	0.816102	0.69601	0.74098	0.713766	0.631849	0.826613	0.673594	0.643835	0.676727	0.681013	0.592948	0.444143	0.42465	0.45905	0.454009	0.50573	0.525635	0.540143	0.59209	0.605311	0.514773	0.697861	0.65109	0.655601	0.647587	0.786669	0.745728	0.38003	0.379541	0.313921	0.303829	0.454516	0.436186	0.247715	0.232529
Com_2547_neg	0.745842	0.739057	0.804434	0.650908	0.587653	0.665322	0.549451	0.511221	0.575696	0.44024	0.606389	0.514517	0.795925	0.777271	0.781776	0.667635	0.711492	0.684253	0.605742	0.792009	0.644244	0.615673	0.647967	0.651757	0.567738	0.424631	0.406229	0.438693	0.434584	0.485286	0.502514	0.516422	0.566402	0.578301	0.491359	0.66664	0.622026	0.625345	0.618395	0.752201	0.713257	0.362093	0.361971	0.298874	0.28948	0.434293	0.417259	0.235723	0.22137
Com_59_neg	0.781992	0.770484	0.838761	0.682474	0.619197	0.707462	0.574997	0.539145	0.608865	0.462536	0.620793	0.530447	0.823408	0.80262	0.812228	0.685359	0.725534	0.701493	0.621358	0.816704	0.680471	0.651135	0.677076	0.685321	0.595185	0.45235	0.43106	0.469523	0.457348	0.499151	0.536109	0.550951	0.60024	0.619128	0.531865	0.712648	0.665061	0.677448	0.662187	0.795247	0.753003	0.400468	0.397501	0.334289	0.321437	0.468012	0.444686	0.267678	0.251075
Com_1625_neg	0.669638	0.659302	0.719678	0.582911	0.53132	0.609726	0.488057	0.458794	0.520465	0.393359	0.52555	0.449014	0.699371	0.67941	0.690037	0.577898	0.604848	0.60262	0.532662	0.701985	0.579639	0.555486	0.57447	0.58028	0.501471	0.381521	0.361491	0.396103	0.384728	0.41508	0.451304	0.462931	0.50495	0.525717	0.450476	0.609007	0.566664	0.582607	0.568706	0.68027	0.641616	0.337547	0.332669	0.279808	0.268676	0.390202	0.369365	0.219043	0.203815
Com_515_neg	0.662287	0.645108	0.697414	0.581978	0.527625	0.608506	0.496139	0.470384	0.528476	0.400741	0.511939	0.445077	0.690408	0.676015	0.687536	0.575006	0.617026	0.557615	0.497551	0.657757	0.594203	0.568053	0.582808	0.601502	0.525364	0.412471	0.395199	0.432146	0.408762	0.435937	0.492638	0.508552	0.544633	0.561306	0.496447	0.63391	0.596167	0.610322	0.583809	0.688418	0.656324	0.394414	0.392391	0.341362	0.324868	0.449039	0.420729	0.293889	0.279395
Com_2098_neg	0.739943	0.747798	0.829938	0.632939	0.5792	0.651132	0.513133	0.4694	0.541017	0.409677	0.614061	0.504551	0.788251	0.756704	0.760739	0.648456	0.653601	0.762636	0.664191	0.86604	0.592013	0.569222	0.607561	0.582625	0.494222	0.341629	0.316625	0.34421	0.365497	0.417978	0.393558	0.397098	0.458305	0.481721	0.374582	0.592653	0.538367	0.548973	0.568877	0.712211	0.658613	0.225312	0.21749	0.153122	0.155485	0.287727	0.286741	0.060681	0.0444941
Com_1285_neg	0.55863	0.581524	0.633171	0.486661	0.421031	0.436744	0.416341	0.361257	0.39692	0.322223	0.547403	0.440609	0.664521	0.65737	0.630581	0.589548	0.655968	0.615716	0.542245	0.682444	0.448889	0.423992	0.497411	0.472204	0.421595	0.269303	0.267434	0.264166	0.311128	0.41932	0.313175	0.321377	0.378713	0.34874	0.258361	0.410724	0.381722	0.329676	0.375258	0.520728	0.499399	0.134787	0.151766	0.0862368	0.0984231	0.238652	0.260567	0.0396497	0.0383757
Com_1482_neg	0.391862	0.413022	0.437392	0.350838	0.287062	0.277109	0.319735	0.270062	0.281706	0.24267	0.429087	0.346128	0.507405	0.516538	0.480355	0.47696	0.573115	0.427421	0.383245	0.468732	0.331755	0.307916	0.383456	0.371601	0.347269	0.222183	0.233121	0.218209	0.260844	0.376315	0.264159	0.276587	0.319466	0.266557	0.20455	0.289469	0.279514	0.205266	0.246256	0.366664	0.367945	0.11849	0.146421	0.0910915	0.101855	0.227776	0.251157	0.0819936	0.0881841
Com_2221_neg	0.55841	0.527288	0.519757	0.530189	0.43682	0.476648	0.524099	0.492953	0.504584	0.415341	0.490073	0.451751	0.658138	0.694242	0.67371	0.622419	0.813919	0.314321	0.313071	0.39513	0.614255	0.571038	0.615232	0.692013	0.656642	0.547629	0.566815	0.583616	0.536435	0.626083	0.679899	0.723318	0.737978	0.674693	0.659333	0.658136	0.662528	0.594258	0.540701	0.642977	0.671279	0.611509	0.651963	0.595362	0.564795	0.738787	0.701122	0.649945	0.653793
Com_2621_neg	0.537822	0.507414	0.498603	0.511835	0.420422	0.457813	0.507993	0.477641	0.48768	0.402355	0.474013	0.437554	0.63635	0.672602	0.651834	0.603868	0.793122	0.298273	0.298529	0.375958	0.594953	0.552679	0.596331	0.672059	0.638897	0.533369	0.5529	0.568576	0.522431	0.610975	0.662685	0.705407	0.719099	0.655705	0.642038	0.637391	0.64273	0.574407	0.522009	0.621056	0.650012	0.597067	0.63735	0.582378	0.552482	0.72224	0.685634	0.637817	0.642034
Com_3178_neg	0.785937	0.722004	0.732801	0.728669	0.637611	0.749213	0.683547	0.670471	0.716839	0.555957	0.569598	0.545107	0.822706	0.844236	0.859503	0.722681	0.885994	0.41215	0.401987	0.541512	0.845282	0.797809	0.796137	0.903714	0.828215	0.726188	0.725585	0.783415	0.679934	0.705013	0.89662	0.945952	0.954096	0.939837	0.925066	0.956954	0.941856	0.937511	0.826054	0.918337	0.92455	0.866614	0.886884	0.83176	0.777344	0.958265	0.877123	0.863772	0.852252
Com_2125_neg	0.639383	0.579969	0.573198	0.604586	0.518014	0.604134	0.587042	0.575939	0.603694	0.475928	0.472497	0.461278	0.685816	0.717041	0.723148	0.62085	0.79705	0.279962	0.287642	0.385359	0.724226	0.679634	0.683352	0.791445	0.737489	0.654363	0.662834	0.708056	0.61131	0.645317	0.813477	0.862706	0.862901	0.831785	0.833663	0.823006	0.821078	0.798559	0.694149	0.769409	0.790196	0.799805	0.827296	0.780035	0.729128	0.894069	0.820907	0.834082	0.828642
Com_1298_neg	0.616025	0.565523	0.580399	0.566126	0.502537	0.597518	0.5217	0.515064	0.557367	0.426461	0.430473	0.412393	0.628846	0.638885	0.657485	0.540593	0.645436	0.333779	0.320776	0.436909	0.650991	0.616828	0.60696	0.685957	0.621947	0.547849	0.541945	0.591624	0.509519	0.514206	0.674408	0.709409	0.71602	0.71834	0.703982	0.742161	0.725258	0.737136	0.649193	0.715609	0.712631	0.655667	0.664572	0.624772	0.582525	0.71252	0.647555	0.637602	0.625642
Com_3664_neg	0.502448	0.41881	0.398419	0.485228	0.427846	0.539245	0.480003	0.500413	0.528566	0.400741	0.274421	0.314724	0.475513	0.503093	0.536628	0.413658	0.548346	0.0619171	0.0966958	0.160455	0.635043	0.599263	0.551227	0.683429	0.633087	0.61797	0.6183	0.683181	0.541593	0.500581	0.775029	0.823249	0.796213	0.799968	0.840405	0.780096	0.781703	0.810073	0.660717	0.66954	0.689352	0.854272	0.865384	0.846743	0.780147	0.88813	0.786416	0.910174	0.898384
Com_3104_neg	0.44079	0.378974	0.363968	0.423943	0.368134	0.450223	0.419231	0.427101	0.448173	0.345871	0.27522	0.295046	0.441272	0.46643	0.485097	0.3931	0.518885	0.100314	0.123322	0.181407	0.539906	0.507896	0.483929	0.586748	0.546391	0.515936	0.519699	0.566313	0.462693	0.451873	0.645757	0.686127	0.670771	0.661563	0.68574	0.645251	0.647105	0.653461	0.543451	0.568432	0.586922	0.686061	0.701006	0.677971	0.627674	0.732401	0.657252	0.73054	0.723342
Com_3603_neg	0.525876	0.451904	0.424782	0.512947	0.435779	0.524198	0.520083	0.52506	0.542055	0.426109	0.348529	0.371652	0.547349	0.586921	0.600576	0.503337	0.685488	0.101493	0.136534	0.196157	0.66153	0.619097	0.601326	0.732366	0.690765	0.64732	0.65922	0.709399	0.585799	0.592271	0.812623	0.866075	0.846874	0.817734	0.851247	0.783555	0.792871	0.780188	0.648353	0.685327	0.718356	0.855941	0.883249	0.851422	0.790301	0.931198	0.84252	0.931599	0.926925
Com_2277_neg	0.439371	0.361819	0.322324	0.440993	0.368908	0.450261	0.465098	0.476438	0.484007	0.382598	0.273597	0.312908	0.454558	0.499798	0.513428	0.428608	0.615813	-0.00223203	0.0477584	0.081073	0.600206	0.559602	0.535734	0.674586	0.643966	0.620607	0.63635	0.684382	0.553649	0.55276	0.784034	0.838725	0.810277	0.777049	0.826711	0.726263	0.743458	0.72906	0.590017	0.607991	0.649557	0.852521	0.88175	0.857957	0.794469	0.921318	0.8298	0.953652	0.95106
Com_3137_neg	0.359043	0.279721	0.232682	0.371173	0.307223	0.383723	0.406066	0.423755	0.425272	0.336241	0.200558	0.253134	0.363341	0.410256	0.425843	0.349712	0.530123	-0.0856512	-0.0256793	-0.0127651	0.534321	0.496983	0.46556	0.606744	0.584262	0.580133	0.597009	0.643847	0.509096	0.497044	0.736761	0.790304	0.754674	0.723108	0.784521	0.662758	0.684569	0.674092	0.531254	0.530988	0.576365	0.826762	0.854754	0.839261	0.775039	0.883918	0.791172	0.942195	0.940417
Com_1241_neg	0.330401	0.258715	0.209553	0.346197	0.279493	0.341476	0.386923	0.398948	0.394374	0.317818	0.20257	0.248633	0.351544	0.401306	0.408462	0.348878	0.537575	-0.0853179	-0.0259393	-0.0203315	0.501304	0.463993	0.444696	0.578623	0.562845	0.552063	0.573045	0.61117	0.489783	0.494983	0.702244	0.754851	0.722523	0.679611	0.737858	0.614256	0.639191	0.613495	0.484305	0.491091	0.540411	0.778152	0.810981	0.792939	0.734112	0.846364	0.763456	0.89909	0.900499
Com_1546_neg	0.356664	0.292772	0.248802	0.367217	0.295519	0.350318	0.403047	0.407197	0.403169	0.32807	0.245865	0.277978	0.39426	0.443107	0.443802	0.389998	0.582419	-0.027585	0.0230942	0.0376874	0.510377	0.472042	0.465431	0.58956	0.57283	0.545779	0.567804	0.600455	0.493195	0.515744	0.692174	0.743419	0.718732	0.669331	0.716233	0.609288	0.632272	0.595808	0.480999	0.503752	0.551409	0.743349	0.778859	0.754385	0.700968	0.823703	0.749862	0.85449	0.857195
Com_1209_neg	-0.539781	-0.552222	-0.584874	-0.483255	-0.407103	-0.419484	-0.436073	-0.38379	-0.407983	-0.337763	-0.533829	-0.442301	-0.656509	-0.664301	-0.633132	-0.600948	-0.710945	-0.528413	-0.475765	-0.593831	-0.475804	-0.445372	-0.519192	-0.519006	-0.477636	-0.332827	-0.340221	-0.336572	-0.365386	-0.481029	-0.398517	-0.416567	-0.463802	-0.415515	-0.344855	-0.450669	-0.43379	-0.365621	-0.391767	-0.530043	-0.526305	-0.241982	-0.269548	-0.204577	-0.207996	-0.361274	-0.37268	-0.190321	-0.192893
Com_2553_neg	-0.502335	-0.495969	-0.497303	-0.471576	-0.380517	-0.389986	-0.462078	-0.416644	-0.422756	-0.359017	-0.499199	-0.435905	-0.630839	-0.662281	-0.626303	-0.606086	-0.783073	-0.373958	-0.356586	-0.437283	-0.515308	-0.476532	-0.546988	-0.589024	-0.56237	-0.434333	-0.455877	-0.453375	-0.449346	-0.571189	-0.535373	-0.569259	-0.598308	-0.523435	-0.487154	-0.514992	-0.517668	-0.427682	-0.418892	-0.540938	-0.565217	-0.420757	-0.464034	-0.40194	-0.389936	-0.560375	-0.552478	-0.440126	-0.448296
Com_410_neg	-0.574361	-0.56829	-0.579487	-0.531712	-0.437958	-0.457189	-0.507796	-0.45951	-0.474518	-0.396233	-0.55306	-0.479916	-0.701965	-0.728224	-0.694985	-0.660419	-0.830621	-0.450071	-0.421809	-0.524152	-0.569937	-0.529889	-0.600921	-0.639307	-0.602459	-0.461878	-0.479229	-0.481049	-0.478166	-0.599797	-0.566074	-0.599246	-0.634068	-0.565964	-0.518749	-0.571454	-0.567289	-0.483551	-0.475886	-0.60956	-0.626198	-0.437419	-0.477651	-0.410531	-0.398634	-0.578046	-0.56921	-0.436077	-0.441683
Com_1104_neg	-0.5134	-0.49988	-0.500876	-0.481943	-0.393809	-0.414458	-0.47039	-0.43074	-0.440425	-0.368365	-0.48613	-0.430993	-0.626882	-0.656988	-0.628073	-0.595839	-0.767237	-0.356892	-0.342568	-0.425191	-0.534527	-0.495914	-0.555209	-0.604933	-0.574382	-0.455081	-0.473864	-0.478409	-0.461732	-0.567996	-0.561631	-0.596644	-0.621367	-0.555205	-0.52431	-0.548112	-0.549505	-0.471893	-0.450183	-0.563323	-0.585807	-0.463022	-0.502655	-0.443922	-0.426866	-0.59256	-0.575754	-0.482193	-0.488035
Com_1253_neg	-0.515942	-0.504173	-0.508415	-0.481884	-0.395707	-0.416986	-0.466374	-0.426351	-0.438013	-0.365228	-0.487616	-0.430016	-0.627278	-0.654772	-0.626706	-0.59291	-0.756549	-0.371155	-0.353314	-0.439615	-0.529273	-0.491667	-0.550714	-0.596144	-0.564027	-0.443695	-0.460843	-0.465503	-0.451854	-0.556558	-0.546397	-0.579681	-0.60606	-0.543201	-0.509023	-0.540721	-0.540027	-0.465391	-0.446934	-0.561063	-0.580489	-0.444327	-0.482059	-0.423346	-0.407775	-0.570948	-0.555894	-0.456028	-0.461184
Com_394_neg	-0.546003	-0.530176	-0.536022	-0.508757	-0.421717	-0.45115	-0.489322	-0.450999	-0.466367	-0.384963	-0.500973	-0.444745	-0.651671	-0.67819	-0.65374	-0.610269	-0.773491	-0.383511	-0.365034	-0.458045	-0.561036	-0.52244	-0.576948	-0.626916	-0.590231	-0.469687	-0.485029	-0.494316	-0.473765	-0.572468	-0.578234	-0.612762	-0.638412	-0.579946	-0.546005	-0.580518	-0.577949	-0.509314	-0.483695	-0.597647	-0.615245	-0.480015	-0.516134	-0.457022	-0.438403	-0.604297	-0.583958	-0.488334	-0.491921
Com_2006_neg	-0.657491	-0.643053	-0.654939	-0.609066	-0.50638	-0.539529	-0.580468	-0.532166	-0.552535	-0.455904	-0.60864	-0.535057	-0.785759	-0.814216	-0.784033	-0.732864	-0.919464	-0.487182	-0.458928	-0.575676	-0.661829	-0.616822	-0.685218	-0.736855	-0.691531	-0.542502	-0.55935	-0.568685	-0.552	-0.672905	-0.665889	-0.704577	-0.739096	-0.671114	-0.623931	-0.678176	-0.672393	-0.59065	-0.568277	-0.709362	-0.726566	-0.538085	-0.579794	-0.507746	-0.48896	-0.686212	-0.666846	-0.537203	-0.541178
Com_427_neg	-0.625812	-0.613905	-0.631544	-0.574874	-0.483115	-0.518474	-0.539464	-0.494848	-0.518921	-0.424475	-0.571432	-0.499462	-0.738042	-0.759149	-0.734365	-0.679969	-0.838144	-0.482084	-0.449232	-0.566866	-0.616277	-0.576066	-0.636893	-0.678754	-0.631978	-0.492169	-0.503967	-0.514824	-0.501942	-0.60829	-0.60177	-0.634924	-0.669567	-0.614659	-0.565106	-0.630971	-0.620982	-0.553447	-0.535604	-0.667821	-0.677332	-0.478903	-0.513292	-0.446521	-0.430543	-0.609535	-0.592537	-0.462926	-0.464663
Com_592_neg	-0.711738	-0.671041	-0.688396	-0.654727	-0.567963	-0.649277	-0.609098	-0.583976	-0.623517	-0.490203	-0.559646	-0.514652	-0.773252	-0.790746	-0.791735	-0.686866	-0.834544	-0.447891	-0.424851	-0.557859	-0.733747	-0.69136	-0.712883	-0.787807	-0.722726	-0.607417	-0.609357	-0.648413	-0.585196	-0.638221	-0.746222	-0.786137	-0.806213	-0.781297	-0.74951	-0.803738	-0.788176	-0.76406	-0.694469	-0.801005	-0.804339	-0.677486	-0.700139	-0.641882	-0.605041	-0.777963	-0.72499	-0.660049	-0.652872
Com_243_neg	-0.712392	-0.680149	-0.698157	-0.655203	-0.562614	-0.630926	-0.611497	-0.578235	-0.613822	-0.488629	-0.588856	-0.532276	-0.795127	-0.814891	-0.806557	-0.715331	-0.873953	-0.479301	-0.45193	-0.585084	-0.724535	-0.680967	-0.717667	-0.784302	-0.723028	-0.593779	-0.59948	-0.630092	-0.582013	-0.656781	-0.728518	-0.767899	-0.79402	-0.756926	-0.717527	-0.777836	-0.763736	-0.72265	-0.668408	-0.78892	-0.794848	-0.637394	-0.665433	-0.601491	-0.570433	-0.753465	-0.710992	-0.620224	-0.615993
Com_74_neg	-0.804908	-0.76943	-0.79386	-0.737154	-0.636577	-0.716593	-0.682409	-0.645934	-0.689291	-0.546008	-0.659419	-0.594559	-0.891407	-0.909799	-0.903199	-0.796054	-0.962375	-0.552593	-0.517924	-0.67259	-0.810046	-0.762555	-0.800828	-0.871626	-0.79993	-0.655603	-0.659193	-0.695295	-0.642493	-0.720706	-0.802876	-0.845008	-0.875511	-0.84029	-0.792977	-0.870176	-0.851297	-0.812004	-0.752525	-0.886959	-0.889135	-0.699749	-0.727837	-0.656919	-0.622899	-0.823747	-0.776394	-0.670529	-0.664339
Com_2886_neg	-0.820003	-0.802858	-0.855285	-0.730357	-0.645515	-0.725757	-0.642633	-0.600445	-0.659097	-0.513632	-0.676562	-0.587025	-0.894585	-0.891074	-0.888633	-0.773674	-0.875432	-0.681595	-0.615411	-0.800486	-0.754465	-0.715658	-0.756711	-0.787001	-0.703745	-0.546976	-0.537735	-0.571591	-0.550599	-0.622196	-0.658367	-0.685042	-0.731649	-0.721002	-0.643156	-0.789862	-0.753662	-0.734495	-0.708903	-0.85552	-0.832209	-0.518552	-0.531872	-0.459779	-0.440861	-0.62172	-0.593516	-0.425281	-0.414254
Com_219_neg	-0.591601	-0.57498	-0.608988	-0.529712	-0.467297	-0.527988	-0.470307	-0.442175	-0.483353	-0.37668	-0.481705	-0.422571	-0.642968	-0.642961	-0.642501	-0.557577	-0.637884	-0.469624	-0.426875	-0.55671	-0.555783	-0.526733	-0.553028	-0.582164	-0.522689	-0.413671	-0.407976	-0.434498	-0.411905	-0.460281	-0.500054	-0.521589	-0.551923	-0.543306	-0.492638	-0.588153	-0.564012	-0.550796	-0.524546	-0.626241	-0.612321	-0.408325	-0.418905	-0.368004	-0.351078	-0.482742	-0.45759	-0.349482	-0.341565
Com_987_neg	-0.558301	-0.555275	-0.600381	-0.490313	-0.436922	-0.487627	-0.420391	-0.387807	-0.431531	-0.334867	-0.469924	-0.398	-0.610204	-0.600952	-0.59823	-0.521691	-0.571158	-0.512169	-0.455598	-0.590843	-0.487287	-0.463771	-0.496472	-0.500821	-0.441744	-0.328037	-0.318424	-0.338224	-0.339006	-0.390849	-0.38979	-0.402347	-0.440905	-0.438869	-0.373891	-0.498226	-0.468281	-0.457694	-0.456139	-0.562921	-0.539178	-0.27696	-0.282333	-0.231793	-0.225751	-0.343582	-0.333926	-0.192225	-0.183924
Com_1242_neg	-0.63565	-0.582668	-0.604466	-0.5791	-0.521676	-0.628002	-0.52399	-0.52125	-0.571149	-0.430754	-0.426423	-0.40954	-0.631522	-0.634842	-0.661262	-0.530123	-0.614284	-0.35353	-0.33526	-0.461939	-0.660606	-0.628497	-0.608818	-0.685416	-0.614264	-0.544515	-0.532723	-0.588857	-0.502279	-0.490771	-0.668237	-0.700677	-0.707392	-0.72411	-0.706908	-0.759296	-0.736648	-0.765302	-0.673108	-0.734883	-0.723731	-0.654976	-0.656806	-0.619496	-0.575988	-0.697625	-0.628621	-0.620308	-0.604839
Com_2342_neg	-0.815462	-0.759877	-0.803679	-0.731121	-0.666471	-0.799779	-0.642535	-0.634679	-0.706238	-0.52791	-0.554975	-0.517831	-0.806271	-0.798238	-0.832887	-0.663826	-0.735113	-0.526881	-0.485042	-0.663264	-0.805284	-0.769351	-0.748028	-0.820897	-0.724486	-0.626943	-0.605132	-0.673941	-0.584351	-0.568902	-0.762842	-0.795081	-0.813654	-0.847304	-0.806939	-0.914094	-0.87562	-0.92122	-0.82572	-0.912999	-0.884589	-0.721946	-0.716534	-0.667738	-0.621962	-0.766249	-0.691074	-0.64127	-0.619265
Com_792_neg	-0.459426	-0.409481	-0.430722	-0.413772	-0.387575	-0.489183	-0.362387	-0.374743	-0.421987	-0.304834	-0.254352	-0.258568	-0.412566	-0.405225	-0.443242	-0.320702	-0.34432	-0.224991	-0.212529	-0.310744	-0.479175	-0.460492	-0.41771	-0.478904	-0.417576	-0.391315	-0.372441	-0.42856	-0.344839	-0.292961	-0.479361	-0.499946	-0.497028	-0.538563	-0.533445	-0.576326	-0.552994	-0.611279	-0.523622	-0.544016	-0.52477	-0.504112	-0.491423	-0.475291	-0.436528	-0.499577	-0.434361	-0.463042	-0.445051
Com_1235_neg	-0.623892	-0.552053	-0.56855	-0.571337	-0.524418	-0.655672	-0.517398	-0.531956	-0.587199	-0.432486	-0.359256	-0.369346	-0.578344	-0.5799	-0.624333	-0.468291	-0.537636	-0.268143	-0.263048	-0.383745	-0.677829	-0.647402	-0.596834	-0.694559	-0.618153	-0.579242	-0.561667	-0.634479	-0.514157	-0.459573	-0.71429	-0.749419	-0.741663	-0.779625	-0.782108	-0.812316	-0.789285	-0.849328	-0.722767	-0.753768	-0.74086	-0.751444	-0.74427	-0.719141	-0.662494	-0.764641	-0.672736	-0.725127	-0.704525
Com_123_neg	-0.716496	-0.659873	-0.710305	-0.632745	-0.59583	-0.73837	-0.535666	-0.542503	-0.620268	-0.44742	-0.432806	-0.411888	-0.659802	-0.637583	-0.688639	-0.509967	-0.518615	-0.458177	-0.415181	-0.584926	-0.693264	-0.668562	-0.620651	-0.681233	-0.583926	-0.52108	-0.488245	-0.564177	-0.470956	-0.410331	-0.630287	-0.651954	-0.663733	-0.729599	-0.694996	-0.809801	-0.764919	-0.848723	-0.750937	-0.80464	-0.762272	-0.622106	-0.599334	-0.567742	-0.5235	-0.619072	-0.541643	-0.520185	-0.49271
Com_2336_neg	-0.568644	-0.507524	-0.547631	-0.501404	-0.484569	-0.624005	-0.418805	-0.440352	-0.510838	-0.357058	-0.285857	-0.291374	-0.48029	-0.457005	-0.516545	-0.346743	-0.328444	-0.307008	-0.280041	-0.416078	-0.566626	-0.549803	-0.481311	-0.544168	-0.458635	-0.436174	-0.401891	-0.479113	-0.376108	-0.28384	-0.529382	-0.546923	-0.544887	-0.622932	-0.609287	-0.69162	-0.65218	-0.753907	-0.646955	-0.662066	-0.621948	-0.566187	-0.536534	-0.522827	-0.476766	-0.531365	-0.449635	-0.481571	-0.453576
Com_2085_neg	-0.650567	-0.591848	-0.636701	-0.574934	-0.545905	-0.686164	-0.485638	-0.498635	-0.572329	-0.40856	-0.369174	-0.36008	-0.581785	-0.560078	-0.614086	-0.440576	-0.440498	-0.388608	-0.353593	-0.507289	-0.638705	-0.617079	-0.561008	-0.623552	-0.532154	-0.486678	-0.453947	-0.52995	-0.432248	-0.359378	-0.58988	-0.610269	-0.615747	-0.68523	-0.660525	-0.758762	-0.717042	-0.806841	-0.704783	-0.741921	-0.70169	-0.601436	-0.576551	-0.552521	-0.507304	-0.586205	-0.506877	-0.509607	-0.482288
Com_2545_neg	-0.627403	-0.56724	-0.610967	-0.553943	-0.529196	-0.670692	-0.465984	-0.482266	-0.555657	-0.393783	-0.342413	-0.338514	-0.550546	-0.527906	-0.58458	-0.4105	-0.403338	-0.363259	-0.330686	-0.479673	-0.618707	-0.598668	-0.537389	-0.600532	-0.510247	-0.472746	-0.439015	-0.516294	-0.415712	-0.334813	-0.573195	-0.592673	-0.595506	-0.669051	-0.648023	-0.74179	-0.70037	-0.795681	-0.690857	-0.720294	-0.679535	-0.594059	-0.567057	-0.546586	-0.500635	-0.571289	-0.490295	-0.503574	-0.47568
[truncated: 51 more columns]

## Sheet: pos
Correlation of DEGs and SDMs in positive model
	ENSGALG00000005256	novel.802	ENSGALG00000051810	ENSGALG00000002105	novel.838	ENSGALG00000032329	novel.2141	ENSGALG00000044811	ENSGALG00000031869	ENSGALG00000051468	ENSGALG00000051990	novel.1965	ENSGALG00000041826	ENSGALG00000004700	ENSGALG00000026834	ENSGALG00000046732	novel.1220	ENSGALG00000007785	novel.238	ENSGALG00000033171	ENSGALG00000016992	novel.2035	ENSGALG00000006776	ENSGALG00000053159	ENSGALG00000042443	novel.1846	ENSGALG00000050998	ENSGALG00000004083	ENSGALG00000047458	ENSGALG00000052103	ENSGALG00000015458	ENSGALG00000048445	ENSGALG00000028659	ENSGALG00000047482	ENSGALG00000049245	ENSGALG00000047153	ENSGALG00000038355	novel.210	ENSGALG00000051240	novel.770	novel.1961	ENSGALG00000047173	ENSGALG00000050625	novel.1168	ENSGALG00000051388	ENSGALG00000047252	novel.1560	ENSGALG00000046326	ENSGALG00000003529
Com_1492_pos	0.668613	0.658414	0.652436	0.738692	0.69326	0.75858	0.697216	0.552438	0.564236	0.534244	0.537775	0.415087	0.911377	0.85753	0.751703	0.811033	0.786647	0.725091	0.746367	0.828355	0.79875	0.709761	0.642784	0.534365	0.531177	0.535546	0.557617	0.574804	0.559791	0.503945	0.677623	0.531084	0.632581	0.684986	0.558401	0.679245	0.591263	0.450918	0.42611	0.354052	0.347651	0.398122	0.392524	0.397366	0.304464	0.419083	0.41486	0.377753	0.807209
Com_1175_pos	0.595354	0.586295	0.578043	0.656915	0.618817	0.668097	0.613703	0.485297	0.491419	0.465774	0.466271	0.36427	0.807618	0.763278	0.667071	0.72385	0.704106	0.648641	0.670621	0.726632	0.704201	0.619211	0.56385	0.480704	0.478509	0.481918	0.503903	0.519487	0.507306	0.457013	0.607876	0.475282	0.574383	0.622848	0.510882	0.615665	0.537821	0.406781	0.385967	0.319494	0.314193	0.363832	0.359746	0.361435	0.282086	0.386083	0.384514	0.352853	0.726158
Com_1110_pos	0.607179	0.594054	0.580806	0.682274	0.638744	0.701033	0.624815	0.499831	0.484464	0.449922	0.460067	0.331423	0.889182	0.836724	0.729919	0.776593	0.75147	0.693952	0.716751	0.786972	0.760564	0.657406	0.622498	0.477112	0.475173	0.48291	0.502569	0.528445	0.516865	0.458118	0.624621	0.483578	0.601645	0.660268	0.525831	0.640556	0.546559	0.393758	0.368443	0.299915	0.290733	0.349665	0.346746	0.352977	0.268062	0.38219	0.382779	0.358203	0.797977
Com_1025_pos	0.71583	0.70817	0.698792	0.778696	0.739521	0.778388	0.730401	0.57168	0.591718	0.569056	0.558581	0.464789	0.912369	0.869276	0.758448	0.840639	0.823332	0.75666	0.786344	0.822878	0.803447	0.708092	0.628773	0.594579	0.592451	0.592464	0.623924	0.634755	0.620808	0.565825	0.732326	0.575215	0.690609	0.743411	0.626385	0.742563	0.661608	0.512719	0.492567	0.41053	0.407744	0.466101	0.461213	0.456436	0.368295	0.48896	0.487846	0.445034	0.834429
Com_441_pos	0.723436	0.71501	0.695545	0.786757	0.753542	0.767695	0.715943	0.558267	0.560784	0.539536	0.522633	0.445471	0.922687	0.888884	0.769092	0.862194	0.849824	0.780239	0.819694	0.806626	0.798451	0.681116	0.618349	0.613464	0.613359	0.612708	0.651176	0.664925	0.65466	0.5959	0.754919	0.588487	0.735366	0.796077	0.676207	0.786423	0.703317	0.53037	0.513153	0.422964	0.420649	0.495756	0.493835	0.481773	0.402353	0.531848	0.537918	0.500412	0.87726
Com_1843_pos	0.496935	0.489078	0.474475	0.547339	0.520975	0.541108	0.494451	0.389076	0.381342	0.361818	0.356519	0.287176	0.670307	0.641613	0.555619	0.611823	0.599788	0.551782	0.577708	0.583393	0.574121	0.487398	0.453765	0.412209	0.412003	0.414034	0.437934	0.452541	0.445399	0.401341	0.518994	0.402546	0.508486	0.554246	0.460832	0.541988	0.476933	0.350737	0.336165	0.274873	0.2711	0.324961	0.323895	0.319191	0.260988	0.353335	0.35767	0.335369	0.629664
Com_465_pos	0.532443	0.519134	0.524214	0.60894	0.553676	0.67035	0.593069	0.482758	0.488136	0.447464	0.477442	0.307695	0.832733	0.760531	0.675812	0.686629	0.649853	0.603195	0.603906	0.779953	0.730111	0.669456	0.620646	0.381451	0.375756	0.38745	0.388565	0.413717	0.396323	0.345248	0.520907	0.408269	0.463167	0.506961	0.375612	0.497646	0.405793	0.302514	0.270399	0.224789	0.212569	0.237695	0.229916	0.254109	0.156322	0.24744	0.234853	0.207755	0.676913
Com_676_pos	0.573514	0.564135	0.52144	0.626029	0.615293	0.563564	0.509178	0.392717	0.343258	0.328788	0.301105	0.280318	0.748406	0.745427	0.628057	0.725509	0.727938	0.666783	0.722896	0.584773	0.607465	0.455726	0.456521	0.516151	0.521494	0.520232	0.56755	0.588114	0.590198	0.533518	0.638326	0.485001	0.684597	0.754106	0.65016	0.720538	0.647864	0.447465	0.441105	0.35038	0.348974	0.452671	0.459336	0.431895	0.393275	0.51757	0.541727	0.52887	0.797746
Com_216_pos	0.551285	0.540565	0.49493	0.606524	0.596102	0.54428	0.483006	0.374135	0.313338	0.296596	0.272046	0.247206	0.745201	0.742145	0.623818	0.715816	0.717586	0.657833	0.714481	0.573301	0.596834	0.438854	0.452758	0.494408	0.500216	0.500489	0.546699	0.57113	0.5745	0.516235	0.619423	0.467694	0.674396	0.746798	0.638526	0.707303	0.631382	0.425171	0.418311	0.328843	0.326151	0.433445	0.441157	0.414585	0.378516	0.503192	0.529217	0.521436	0.798475
Com_848_pos	0.152534	0.136832	0.0940456	0.204442	0.197517	0.179907	0.095584	0.0876666	-0.0218174	-0.0490324	-0.0367947	-0.0899359	0.40385	0.396558	0.325538	0.333006	0.326554	0.30371	0.335355	0.257253	0.271131	0.145088	0.240892	0.117053	0.122765	0.134589	0.149543	0.190657	0.200126	0.156622	0.208624	0.137195	0.292836	0.35199	0.258743	0.29009	0.223216	0.0734223	0.0641928	0.0258191	0.0145244	0.0944304	0.105043	0.0998835	0.0930644	0.1636	0.188652	0.218685	0.446451
Com_205_pos	0.744159	0.739487	0.713824	0.793866	0.77287	0.743414	0.711977	0.545592	0.554229	0.544637	0.508029	0.479482	0.869058	0.854529	0.732976	0.85425	0.85362	0.780655	0.831749	0.744105	0.753361	0.628632	0.557697	0.661831	0.663732	0.657036	0.707763	0.712854	0.705703	0.650743	0.787987	0.615069	0.78034	0.839987	0.739789	0.835112	0.766134	0.585751	0.576739	0.476416	0.479273	0.565023	0.565011	0.538645	0.473084	0.605111	0.617014	0.575612	0.871069
Com_1300_pos	0.737789	0.734272	0.708653	0.783127	0.764886	0.727565	0.702422	0.536033	0.548417	0.541852	0.501418	0.483942	0.840937	0.830497	0.711408	0.836926	0.838759	0.766343	0.818497	0.718892	0.731151	0.60913	0.534942	0.662485	0.664624	0.65652	0.708832	0.711192	0.704491	0.65182	0.782294	0.611391	0.775034	0.832511	0.739321	0.830102	0.766127	0.58952	0.582421	0.481944	0.48606	0.571201	0.571309	0.542501	0.48042	0.61005	0.622388	0.579878	0.851216
Com_1556_pos	0.629403	0.626355	0.616169	0.671292	0.646429	0.649721	0.6275	0.483475	0.511653	0.501925	0.477841	0.434427	0.732229	0.709081	0.615411	0.706923	0.700723	0.641548	0.673991	0.656326	0.651225	0.570118	0.489637	0.545892	0.545161	0.540118	0.575517	0.576313	0.56588	0.523267	0.649468	0.512109	0.616917	0.658709	0.576434	0.664994	0.608591	0.482215	0.471139	0.394596	0.396563	0.450468	0.446984	0.43277	0.366459	0.469278	0.471086	0.429267	0.696253
Com_398_pos	0.616659	0.615704	0.595342	0.647896	0.636154	0.59459	0.584232	0.442371	0.461599	0.460881	0.42092	0.422294	0.667713	0.664393	0.568323	0.680834	0.685843	0.625487	0.670338	0.572287	0.586211	0.489838	0.418931	0.562737	0.564682	0.555512	0.601757	0.598794	0.593333	0.552825	0.653641	0.512739	0.645061	0.689294	0.62205	0.692581	0.646769	0.50598	0.502734	0.418019	0.423569	0.492764	0.49265	0.465024	0.41678	0.521959	0.532209	0.493421	0.685848
Com_264_pos	0.829884	0.828966	0.815775	0.874347	0.848145	0.832099	0.819515	0.625512	0.674398	0.669505	0.626886	0.597986	0.908848	0.888466	0.769416	0.903799	0.901978	0.823908	0.870096	0.815648	0.816525	0.715584	0.59765	0.73615	0.735737	0.725126	0.77684	0.770338	0.757365	0.706385	0.85815	0.679055	0.814475	0.864509	0.772964	0.880062	0.817857	0.658956	0.649146	0.545977	0.552046	0.622298	0.617815	0.592299	0.51215	0.64371	0.647043	0.587488	0.881664
Com_781_pos	0.83597	0.837364	0.825211	0.872953	0.85073	0.822164	0.821946	0.623277	0.682753	0.683431	0.63321	0.623002	0.874308	0.860209	0.744273	0.888649	0.890941	0.812476	0.860572	0.787887	0.793193	0.697888	0.56883	0.752243	0.75203	0.738527	0.793642	0.781333	0.768467	0.721204	0.864335	0.686128	0.817619	0.863628	0.783876	0.885422	0.831726	0.679435	0.672735	0.567878	0.576469	0.645088	0.640362	0.610429	0.53406	0.662944	0.666301	0.602547	0.858439
Com_993_pos	0.494188	0.494033	0.49371	0.521263	0.500578	0.510824	0.50511	0.387687	0.429715	0.42523	0.405062	0.373392	0.543031	0.523123	0.457929	0.529817	0.524609	0.479785	0.500011	0.506599	0.498158	0.453639	0.370754	0.428218	0.426404	0.420748	0.446299	0.440616	0.429966	0.401809	0.499762	0.398809	0.456712	0.481163	0.427172	0.496774	0.460214	0.38225	0.373835	0.317989	0.321084	0.35077	0.345817	0.33636	0.281044	0.353849	0.350361	0.310725	0.500846
Com_1416_pos	0.747681	0.747961	0.717585	0.779046	0.772435	0.695283	0.690733	0.517893	0.537808	0.542607	0.484026	0.512785	0.776386	0.784062	0.665676	0.816087	0.828917	0.754422	0.816345	0.649806	0.677887	0.552354	0.469532	0.699348	0.703227	0.689373	0.752328	0.745894	0.741973	0.694081	0.802241	0.62813	0.80459	0.859506	0.78708	0.862662	0.813574	0.63433	0.635075	0.526779	0.535861	0.628688	0.630377	0.588641	0.540104	0.669659	0.686852	0.640569	0.829845
Com_394_pos	0.767761	0.769373	0.738471	0.795418	0.791292	0.703921	0.706379	0.527111	0.552859	0.561111	0.496481	0.537666	0.773281	0.785267	0.665734	0.825798	0.841562	0.765089	0.829938	0.646697	0.67853	0.55256	0.462187	0.724818	0.728996	0.713107	0.779758	0.769904	0.766137	0.71922	0.824271	0.646482	0.825936	0.880043	0.812866	0.886524	0.841286	0.660922	0.663655	0.55164	0.562426	0.657092	0.658817	0.613231	0.566289	0.697484	0.715404	0.665902	0.83611
Com_1258_pos	0.761125	0.759101	0.723815	0.799984	0.791649	0.715816	0.698918	0.526794	0.53195	0.532361	0.477148	0.495374	0.827512	0.832823	0.706124	0.854523	0.865598	0.788866	0.853662	0.683381	0.711839	0.571306	0.502025	0.70654	0.710993	0.699191	0.762804	0.762358	0.759469	0.705978	0.821725	0.639945	0.834131	0.896434	0.810992	0.891206	0.832761	0.63579	0.63475	0.522903	0.530094	0.631921	0.63484	0.593722	0.543632	0.68131	0.701225	0.659413	0.882775
Com_114_pos	0.695954	0.693227	0.648423	0.73128	0.731626	0.630858	0.611227	0.457292	0.439678	0.442087	0.383733	0.422366	0.757762	0.774797	0.649148	0.797363	0.813881	0.740952	0.812051	0.593773	0.634141	0.479285	0.437839	0.661727	0.668364	0.65676	0.723277	0.72643	0.728592	0.675643	0.76995	0.594117	0.809677	0.8759	0.795667	0.860034	0.804903	0.596538	0.599515	0.488117	0.495302	0.608664	0.61512	0.568481	0.534761	0.670148	0.697387	0.666412	0.850032
Com_153_pos	0.690905	0.689025	0.642651	0.722589	0.726234	0.614911	0.599969	0.446417	0.429074	0.434255	0.371704	0.422334	0.734814	0.756795	0.631905	0.785284	0.804665	0.731816	0.805324	0.569095	0.613792	0.457786	0.416404	0.664489	0.671653	0.658772	0.727687	0.729026	0.732172	0.680593	0.767848	0.592407	0.811512	0.87713	0.802422	0.8619	0.810691	0.601802	0.606866	0.494143	0.502454	0.61792	0.62496	0.575128	0.54582	0.680469	0.709225	0.678241	0.839278
Com_1251_pos	0.863365	0.869039	0.850971	0.885331	0.875973	0.801204	0.824057	0.614351	0.682887	0.696426	0.624595	0.666803	0.81867	0.825005	0.707354	0.882884	0.897764	0.815362	0.875697	0.724635	0.748226	0.646436	0.505712	0.808777	0.810584	0.790324	0.858707	0.836351	0.826488	0.783581	0.904079	0.718547	0.868002	0.91226	0.854279	0.940459	0.902433	0.743485	0.745586	0.629653	0.644018	0.723144	0.720204	0.674903	0.612607	0.744157	0.753276	0.684221	0.852178
Com_146_pos	0.850515	0.857869	0.83055	0.863506	0.865644	0.751585	0.784035	0.576889	0.636362	0.657527	0.57211	0.653037	0.762721	0.786383	0.666409	0.859836	0.884452	0.801097	0.872398	0.650577	0.690915	0.574963	0.44398	0.82179	0.825991	0.802282	0.880084	0.854866	0.849488	0.808196	0.906439	0.71781	0.892282	0.93905	0.893651	0.963973	0.934792	0.762419	0.771308	0.648264	0.665625	0.758608	0.758732	0.701763	0.655491	0.789277	0.806	0.740112	0.84401
Com_625_pos	0.848428	0.858613	0.845361	0.855087	0.852407	0.760993	0.808114	0.595176	0.686288	0.709964	0.626864	0.700502	0.725306	0.741601	0.63545	0.822885	0.844231	0.764109	0.824209	0.653186	0.682183	0.599273	0.437247	0.812374	0.814064	0.788909	0.86035	0.82668	0.816483	0.782909	0.884779	0.708462	0.838837	0.872192	0.839499	0.913707	0.893839	0.757798	0.765233	0.651215	0.669968	0.739844	0.735849	0.684905	0.629813	0.750345	0.757626	0.681206	0.772556
Com_772_pos	0.744011	0.750192	0.712141	0.752563	0.765039	0.624761	0.652412	0.474135	0.503662	0.526381	0.44014	0.542618	0.654908	0.691839	0.576849	0.763532	0.793831	0.717768	0.794389	0.52196	0.575327	0.44546	0.352876	0.740579	0.747295	0.724685	0.803415	0.783583	0.784511	0.745059	0.814428	0.639003	0.834033	0.884219	0.846174	0.895198	0.870668	0.689701	0.703076	0.584556	0.601267	0.705365	0.709793	0.648086	0.623047	0.749885	0.774974	0.724504	0.778174
Com_211_pos	0.586298	0.602735	0.581384	0.554886	0.58317	0.419661	0.503455	0.346247	0.425076	0.46992	0.368221	0.53609	0.314156	0.371742	0.303051	0.491166	0.533662	0.475272	0.540422	0.253829	0.314003	0.24935	0.120795	0.632077	0.637734	0.606341	0.681115	0.636431	0.636968	0.626888	0.636691	0.511588	0.631842	0.647623	0.679156	0.688984	0.713942	0.616342	0.641485	0.545774	0.570918	0.637455	0.638987	0.571888	0.570556	0.650357	0.667899	0.607933	0.457378
Com_1615_pos	0.454805	0.468725	0.444003	0.424222	0.45515	0.29601	0.36768	0.245698	0.298697	0.339307	0.249077	0.40983	0.212473	0.270925	0.213672	0.375627	0.416408	0.369257	0.429561	0.148255	0.208717	0.144513	0.0526125	0.509937	0.516334	0.489209	0.555582	0.519013	0.52305	0.515498	0.507213	0.404943	0.521806	0.537308	0.569936	0.56616	0.591268	0.501223	0.526031	0.444479	0.466349	0.5309	0.534657	0.472799	0.483872	0.549795	0.569913	0.525705	0.362621
Com_1021_pos	0.581505	0.584888	0.636022	0.614347	0.557189	0.698629	0.708869	0.556573	0.697622	0.683891	0.692626	0.564745	0.635148	0.561555	0.525047	0.558014	0.525546	0.48417	0.459234	0.724491	0.655518	0.711345	0.523968	0.439236	0.426551	0.423284	0.418979	0.397755	0.365476	0.348869	0.511686	0.432386	0.344418	0.33523	0.280139	0.399053	0.362825	0.387098	0.361002	0.33282	0.333914	0.285636	0.264244	0.290356	0.175533	0.222227	0.181013	0.104615	0.413763
Com_1212_pos	-0.621146	-0.642297	-0.678955	-0.590273	-0.581677	-0.559816	-0.666143	-0.483812	-0.671388	-0.708227	-0.639147	-0.709317	-0.335118	-0.337172	-0.310157	-0.448398	-0.462344	-0.413576	-0.426088	-0.4226	-0.417483	-0.472855	-0.234622	-0.593288	-0.58707	-0.55818	-0.597233	-0.53405	-0.511792	-0.519523	-0.586389	-0.499074	-0.447092	-0.42071	-0.46183	-0.515999	-0.548819	-0.578064	-0.585489	-0.527564	-0.550859	-0.525652	-0.509345	-0.481932	-0.422402	-0.462551	-0.438302	-0.341033	-0.286732
Com_872_pos	-0.665237	-0.681543	-0.704551	-0.650105	-0.639849	-0.611159	-0.691514	-0.507532	-0.660382	-0.689001	-0.623429	-0.678462	-0.455946	-0.456409	-0.407562	-0.548262	-0.560541	-0.504894	-0.527509	-0.497319	-0.497127	-0.512984	-0.305485	-0.627555	-0.623208	-0.597933	-0.641796	-0.591389	-0.572297	-0.566679	-0.648442	-0.539368	-0.536405	-0.528413	-0.541176	-0.604179	-0.616643	-0.599193	-0.60401	-0.534229	-0.554076	-0.554069	-0.541204	-0.511863	-0.45107	-0.512848	-0.496685	-0.409141	-0.422663
Com_1571_pos	-0.568295	-0.579601	-0.629347	-0.572381	-0.534173	-0.617269	-0.670442	-0.511177	-0.678005	-0.68535	-0.665108	-0.6153	-0.473622	-0.428885	-0.404128	-0.472865	-0.458086	-0.41734	-0.402642	-0.576637	-0.529967	-0.598336	-0.385984	-0.472895	-0.462104	-0.448559	-0.458019	-0.417886	-0.388704	-0.385733	-0.506027	-0.433119	-0.342523	-0.32099	-0.311038	-0.401501	-0.397603	-0.439496	-0.426721	-0.392725	-0.40287	-0.354924	-0.334563	-0.341854	-0.249398	-0.28525	-0.248053	-0.162407	-0.312744
Com_1941_pos	-0.666419	-0.677778	-0.721859	-0.674126	-0.636409	-0.704262	-0.757	-0.575339	-0.742284	-0.750876	-0.721415	-0.67957	-0.573204	-0.531555	-0.490135	-0.580894	-0.568935	-0.518038	-0.513211	-0.655569	-0.614846	-0.663452	-0.442667	-0.5675	-0.557587	-0.541942	-0.561007	-0.520182	-0.491167	-0.481592	-0.613893	-0.516927	-0.454487	-0.441187	-0.422182	-0.520935	-0.510896	-0.525795	-0.513855	-0.464319	-0.475889	-0.442817	-0.423192	-0.423494	-0.326612	-0.380572	-0.346888	-0.255954	-0.425842
Com_1505_pos	-0.27462	-0.261189	-0.26897	-0.338359	-0.291448	-0.411711	-0.336207	-0.286957	-0.273527	-0.233803	-0.277249	-0.116044	-0.556172	-0.490618	-0.441366	-0.410429	-0.374282	-0.35158	-0.338897	-0.528133	-0.478827	-0.446046	-0.437457	-0.152823	-0.147482	-0.162781	-0.148239	-0.176558	-0.163641	-0.12744	-0.256155	-0.197901	-0.215165	-0.244936	-0.140099	-0.228847	-0.154916	-0.0971361	-0.0680182	-0.0536864	-0.0392995	-0.0448989	-0.0389159	-0.0707259	0.00156888	-0.0501183	-0.0373888	-0.0300294	-0.411335
Com_906_pos	-0.602539	-0.592268	-0.609302	-0.675315	-0.614341	-0.747433	-0.685321	-0.552146	-0.592997	-0.555485	-0.5822	-0.407649	-0.867943	-0.78873	-0.707217	-0.7263	-0.687332	-0.636892	-0.631749	-0.845324	-0.786226	-0.74844	-0.658702	-0.439189	-0.431213	-0.440019	-0.440511	-0.456059	-0.433187	-0.385676	-0.575566	-0.459133	-0.484401	-0.519282	-0.394459	-0.527871	-0.441187	-0.359072	-0.325512	-0.278975	-0.269122	-0.278759	-0.266784	-0.293287	-0.181503	-0.2711	-0.250185	-0.20744	-0.68135
Com_698_pos	-0.416327	-0.403755	-0.415967	-0.485851	-0.431418	-0.561955	-0.489491	-0.404556	-0.413387	-0.373163	-0.411565	-0.238836	-0.7007	-0.627021	-0.563423	-0.551244	-0.512532	-0.477956	-0.467491	-0.675024	-0.619623	-0.584631	-0.542201	-0.273134	-0.266461	-0.279673	-0.270437	-0.294415	-0.276879	-0.235038	-0.393169	-0.309786	-0.329555	-0.362066	-0.245728	-0.355798	-0.274304	-0.205732	-0.173713	-0.146199	-0.133144	-0.139867	-0.131132	-0.162168	-0.0710857	-0.139494	-0.122721	-0.100563	-0.532722
Com_831_pos	-0.523815	-0.510675	-0.522967	-0.601135	-0.540916	-0.67777	-0.601173	-0.49137	-0.507612	-0.464979	-0.501036	-0.31607	-0.828803	-0.748814	-0.670399	-0.671237	-0.630171	-0.585896	-0.579045	-0.794481	-0.73568	-0.69035	-0.631644	-0.363137	-0.355933	-0.368627	-0.363929	-0.387951	-0.367886	-0.319063	-0.501263	-0.395715	-0.427983	-0.466566	-0.335522	-0.462579	-0.371009	-0.284549	-0.249791	-0.210668	-0.197662	-0.210675	-0.200785	-0.231101	-0.126514	-0.21132	-0.193481	-0.163372	-0.647427
Com_706_pos	-0.476877	-0.461773	-0.466561	-0.556573	-0.499936	-0.626814	-0.540416	-0.445739	-0.43925	-0.39451	-0.432941	-0.250643	-0.804534	-0.728871	-0.64875	-0.643712	-0.603932	-0.562299	-0.558935	-0.751375	-0.698287	-0.638761	-0.606456	-0.324036	-0.318265	-0.33288	-0.328325	-0.358551	-0.341971	-0.290982	-0.463943	-0.361341	-0.411907	-0.456033	-0.320897	-0.44058	-0.345756	-0.246336	-0.212445	-0.17428	-0.159705	-0.182274	-0.175045	-0.204096	-0.108484	-0.193885	-0.181275	-0.161304	-0.642335
Com_73_pos	-0.518962	-0.504908	-0.511244	-0.597661	-0.540342	-0.665556	-0.584337	-0.47798	-0.481368	-0.438455	-0.472752	-0.293885	-0.833152	-0.757469	-0.674346	-0.67817	-0.639145	-0.594012	-0.592006	-0.782872	-0.729697	-0.67139	-0.625751	-0.363686	-0.357623	-0.37063	-0.368808	-0.39579	-0.37797	-0.326675	-0.504837	-0.395413	-0.445503	-0.489036	-0.354788	-0.478486	-0.384509	-0.284221	-0.250625	-0.208103	-0.194793	-0.217211	-0.20914	-0.236375	-0.136857	-0.226081	-0.212387	-0.186807	-0.668621
Com_204_pos	-0.497955	-0.483328	-0.488949	-0.577335	-0.520206	-0.646749	-0.562682	-0.462208	-0.460576	-0.416607	-0.453189	-0.272022	-0.819822	-0.743917	-0.662265	-0.661372	-0.621831	-0.578459	-0.57566	-0.768144	-0.714814	-0.655925	-0.617036	-0.343541	-0.337601	-0.351482	-0.34817	-0.376881	-0.359644	-0.308433	-0.484303	-0.378297	-0.428487	-0.472356	-0.337388	-0.45929	-0.364692	-0.264844	-0.231	-0.190736	-0.176732	-0.199141	-0.19147	-0.219771	-0.12202	-0.209358	-0.196144	-0.173403	-0.655908
Com_833_pos	-0.505666	-0.491202	-0.497039	-0.584951	-0.527685	-0.653926	-0.570649	-0.468087	-0.468051	-0.424362	-0.460236	-0.279579	-0.825537	-0.749609	-0.667318	-0.668002	-0.628581	-0.584554	-0.582037	-0.774163	-0.720829	-0.661976	-0.620855	-0.350753	-0.344769	-0.358384	-0.355574	-0.383772	-0.366326	-0.314995	-0.491878	-0.384555	-0.434879	-0.47873	-0.343774	-0.466444	-0.371893	-0.271675	-0.237866	-0.196774	-0.182977	-0.20547	-0.197664	-0.225641	-0.127177	-0.215298	-0.201925	-0.178231	-0.661247
Com_791_pos	-0.864005	-0.863241	-0.86394	-0.913389	-0.875154	-0.900186	-0.887486	-0.682604	-0.756204	-0.746657	-0.714262	-0.651265	-0.959943	-0.921956	-0.808159	-0.929953	-0.918984	-0.840915	-0.874397	-0.898313	-0.880625	-0.804413	-0.659441	-0.743946	-0.740403	-0.731345	-0.774196	-0.765311	-0.746043	-0.696256	-0.871469	-0.695595	-0.793384	-0.836121	-0.738757	-0.863202	-0.79717	-0.662357	-0.646333	-0.55007	-0.554763	-0.604706	-0.59563	-0.581315	-0.481972	-0.609023	-0.601804	-0.532581	-0.878021
Com_737_pos	-0.751659	-0.744721	-0.75211	-0.818306	-0.765998	-0.8507	-0.805514	-0.634237	-0.685606	-0.658754	-0.658932	-0.529307	-0.95836	-0.896029	-0.792986	-0.861621	-0.83445	-0.768247	-0.783006	-0.908451	-0.868069	-0.803994	-0.690965	-0.602235	-0.596453	-0.597714	-0.619099	-0.62582	-0.604543	-0.552192	-0.743362	-0.591549	-0.660543	-0.703425	-0.582886	-0.717544	-0.634465	-0.516739	-0.490021	-0.416506	-0.412628	-0.446075	-0.43573	-0.443372	-0.333964	-0.447737	-0.434117	-0.379327	-0.818453
Com_284_pos	-0.65063	-0.640189	-0.645256	-0.723472	-0.669553	-0.769104	-0.70612	-0.563914	-0.59009	-0.555833	-0.570669	-0.420282	-0.909377	-0.842104	-0.745859	-0.786932	-0.754968	-0.69751	-0.706417	-0.853943	-0.809413	-0.743418	-0.663954	-0.499462	-0.493883	-0.50049	-0.512562	-0.529298	-0.510156	-0.45719	-0.642367	-0.507358	-0.573983	-0.618975	-0.490614	-0.620085	-0.530906	-0.415888	-0.386319	-0.325126	-0.316922	-0.348632	-0.33982	-0.355265	-0.251255	-0.356134	-0.343721	-0.303085	-0.763045
Com_276_pos	-0.656512	-0.646356	-0.652214	-0.728875	-0.674714	-0.77479	-0.713259	-0.569132	-0.598075	-0.564239	-0.5785	-0.428519	-0.911495	-0.843998	-0.74792	-0.79011	-0.758169	-0.700346	-0.709018	-0.858137	-0.813195	-0.748752	-0.666055	-0.504826	-0.499109	-0.505399	-0.517639	-0.533517	-0.514011	-0.461353	-0.647302	-0.511839	-0.576595	-0.620922	-0.493329	-0.623453	-0.534862	-0.421246	-0.391696	-0.330233	-0.322291	-0.353041	-0.343944	-0.359324	-0.254458	-0.359314	-0.346373	-0.304483	-0.763611
Com_1711_pos	-0.527124	-0.527069	-0.564414	-0.565448	-0.513918	-0.63651	-0.629354	-0.497039	-0.599726	-0.5823	-0.593464	-0.470088	-0.622258	-0.555917	-0.512336	-0.539938	-0.509865	-0.470452	-0.453423	-0.675056	-0.616476	-0.643711	-0.498798	-0.395953	-0.385813	-0.38548	-0.383375	-0.372739	-0.346223	-0.324126	-0.475433	-0.395161	-0.344368	-0.346639	-0.281538	-0.390832	-0.346979	-0.342877	-0.318109	-0.28796	-0.286573	-0.25771	-0.240892	-0.263679	-0.162201	-0.214444	-0.182664	-0.122076	-0.434554
Com_138_pos	-0.798742	-0.801259	-0.829532	-0.840345	-0.79026	-0.873868	-0.878295	-0.679597	-0.801565	-0.791595	-0.774377	-0.679766	-0.861326	-0.803713	-0.721887	-0.812731	-0.791217	-0.725099	-0.731461	-0.877918	-0.833252	-0.823165	-0.636115	-0.660173	-0.651494	-0.643247	-0.666639	-0.647448	-0.619417	-0.584433	-0.765602	-0.624969	-0.630787	-0.647858	-0.569557	-0.700269	-0.648023	-0.588665	-0.567236	-0.497344	-0.501798	-0.503158	-0.486499	-0.490284	-0.374968	-0.469893	-0.443794	-0.362023	-0.702432
Com_360_pos	-0.693951	-0.690331	-0.726219	-0.75333	-0.688212	-0.834142	-0.806175	-0.639063	-0.741009	-0.713452	-0.729168	-0.565591	-0.868406	-0.78516	-0.713785	-0.751531	-0.713211	-0.658479	-0.645521	-0.898501	-0.829885	-0.833167	-0.675259	-0.523715	-0.512574	-0.514651	-0.516307	-0.51243	-0.481864	-0.444145	-0.64374	-0.526324	-0.50143	-0.518373	-0.416094	-0.558826	-0.489005	-0.447581	-0.414999	-0.367697	-0.363555	-0.347376	-0.329089	-0.355412	-0.22823	-0.310315	-0.277085	-0.208635	-0.647622
Com_433_pos	-0.792335	-0.788637	-0.806451	-0.852573	-0.797429	-0.892004	-0.863435	-0.676317	-0.759002	-0.736607	-0.732674	-0.605655	-0.955852	-0.890214	-0.793464	-0.868996	-0.841366	-0.773698	-0.783219	-0.934906	-0.888313	-0.847036	-0.699607	-0.638049	-0.630469	-0.628689	-0.64947	-0.646635	-0.621193	-0.574084	-0.770778	-0.620171	-0.660584	-0.693764	-0.584355	-0.724176	-0.649419	-0.554708	-0.528006	-0.455524	-0.454245	-0.472897	-0.459137	-0.467855	-0.349971	-0.458688	-0.438173	-0.370575	-0.794899
Com_76_pos	-0.778463	-0.774352	-0.792736	-0.839546	-0.783628	-0.882432	-0.851746	-0.668367	-0.749197	-0.725656	-0.724273	-0.592898	-0.948945	-0.881783	-0.786669	-0.857555	-0.828826	-0.762554	-0.770438	-0.929534	-0.881369	-0.841706	-0.697313	-0.622856	-0.615123	-0.614128	-0.633048	-0.631321	-0.605834	-0.558937	-0.755598	-0.607983	-0.645374	-0.678178	-0.567875	-0.707603	-0.63215	-0.539827	-0.512464	-0.442316	-0.440406	-0.457383	-0.443566	-0.453984	-0.335998	-0.442813	-0.421826	-0.35565	-0.784189
[truncated: 51 more columns]
