# Supplementary material for: Transcriptomics and Metabolomics Analysis of the Ovaries of High and Low Egg Production Chickens
Source: Animals (Basel). 2022 Aug 9;12(16):2010. doi: 10.3390/ani12162010 (PMC9404446; doi:10.3390/ani12162010)
Supplement: Supplementary file 1 [file animals-12-02010-s001.zip › animals-1800875-Supplementary Table S6.xlsx]

## Sheet: neg
The common KEGG pathways of Transcriptomics and Metabolomics in negative model
Description	Pvalue	Count	Type	ID
Pantothenate and CoA biosynthesis	0.161829	1	Meta	Com_74_neg
Pantothenate and CoA biosynthesis	0.155607	2	Tran	ENSGALG00000015978/ENSGALG00000001895
Tyrosine metabolism	0.420734	1	Meta	Com_1253_neg
Tyrosine metabolism	0.0675682	4	Tran	ENSGALG00000015205/ENSGALG00000016899/ENSGALG00000017237/ENSGALG00000000081
Vascular smooth muscle contraction	0.210654	1	Meta	Com_220_neg
Vascular smooth muscle contraction	0.179878	8	Tran	ENSGALG00000040880/ENSGALG00000016608/novel.889/ENSGALG00000002118/ENSGALG00000028567/ENSGALG00000041634/ENSGALG00000044307/ENSGALG00000008875
Biosynthesis of unsaturated fatty acids	0.382956	1	Meta	Com_987_neg
Biosynthesis of unsaturated fatty acids	0.00900362	5	Tran	ENSGALG00000005776/ENSGALG00000054319/ENSGALG00000025772/ENSGALG00000005739/ENSGALG00000000652
Neuroactive ligand-receptor interaction	0.0982562	2	Meta	Com_220_neg Com_2553_neg
Neuroactive ligand-receptor interaction	0.0176816	23	Tran	ENSGALG00000007466/ENSGALG00000016992/ENSGALG00000001573/ENSGALG00000004083/ENSGALG00000040880/ENSGALG00000054486/ENSGALG00000013994/ENSGALG00000006575/ENSGALG00000039837/ENSGALG00000015117/ENSGALG00000044649/ENSGALG00000029788/ENSGALG00000032348/ENSGALG00000009640/ENSGALG00000001565/ENSGALG00000004096/ENSGALG00000017212/ENSGALG00000004113/ENSGALG00000016912/ENSGALG00000004346/ENSGALG00000053770/…
beta-Alanine metabolism	0.382956	1	Meta	Com_74_neg
beta-Alanine metabolism	0.716207	1	Tran	ENSGALG00000016536
Tryptophan metabolism	0.210654	1	Meta	Com_2553_neg
Tryptophan metabolism	0.278573	3	Tran	ENSGALG00000016536/ENSGALG00000009655/ENSGALG00000000081
Purine metabolism	0.0807303	2	Meta	Com_165_neg Com_220_neg
Purine metabolism	0.344765	7	Tran	ENSGALG00000016608/ENSGALG00000002688/ENSGALG00000007305/ENSGALG00000039022/ENSGALG00000029150/ENSGALG00000016592/ENSGALG00000015224

## Sheet: pos
The common KEGG pathways of Transcriptomics and Metabolomics in positive model
Description	Pvalue	Count	Type	ID
ABC transporters	0.502992	1	Meta	Com_205_pos
ABC transporters	0.291632	3	Tran	ENSGALG00000048056/ENSGALG00000007788/ENSGALG00000008912
Arginine and proline metabolism	0.0368191	2	Meta	Com_1110_pos Com_205_pos
Arginine and proline metabolism	0.863226	1	Tran	ENSGALG00000038096
Lysine degradation	0.365596	1	Meta	Com_114_pos
Lysine degradation	0.434727	3	Tran	ENSGALG00000013297/ENSGALG00000016536/ENSGALG00000009655
beta-Alanine metabolism	0.19937	1	Meta	Com_205_pos
beta-Alanine metabolism	0.716207	1	Tran	ENSGALG00000016536
Biosynthesis of amino acids	0.460146	1	Meta	Com_1110_pos
Biosynthesis of amino acids	0.281088	4	Tran	ENSGALG00000002988/ENSGALG00000033338/ENSGALG00000016592/ENSGALG00000009254
Cysteine and methionine metabolism	0.25824	1	Meta	Com_1110_pos
Cysteine and methionine metabolism	0.125679	4	Tran	ENSGALG00000002988/ENSGALG00000004518/ENSGALG00000025796/ENSGALG00000000081
